# Supplementary material for: A transcriptomic approach to elucidate the physiological significance of human cytochrome P450 2S1 in bronchial epithelial cells
Source: BMC Genomics. 2013 Nov 26;14:833. doi: 10.1186/1471-2164-14-833 (PMC3884200; doi:10.1186/1471-2164-14-833)
Supplement: Additional file 1 — The list of all genes identified in CYP2S1 depleted (759) and SCRAM BEAS-2B cells. This is based on read count expression. The differentially expressed genes identified if they had an adjusted (Benjamini-Hochberg False Discovery Rate (FDR) method for multiple testing correction) p-value of 0.05 or less. [file 1471-2164-14-833-S1.xlsx]

## Sheet: Additional File 1
Gene ID	Base Mean	Base Mean Scram	Base Mean 759	Fold Change	Log2 FoldChange	pval	padj	log2(Basemean)
FFAR2	0	0	0	NA	0	NA
SLCO6A1	0	0	0	NA	0	NA
BPIL3	0	0	0	NA	0	NA
FAM74A4	0	0	0	NA	0	NA
LOC100190986	0	0	0	NA	0	NA
LOC116437	0	0	0	NA	0	NA
MIR765	0	0	0	NA	0	NA
TRIM53	0	0	0	NA	0	NA
ADIG	0	0	0	NA	0	NA
MIR302B	0	0	0	NA	0	NA
MIR601	0	0	0	NA	0	NA
GBP7	0	0	0	NA	0	NA
ITLN1	0	0	0	NA	0	NA
LOC144776	0	0	0	NA	0	NA
LOC646508	0	0	0	NA	0	NA
ZNF676	0	0	0	NA	0	NA
AGAP9:NC_000010.10:47191844-47213626	0	0	0	NA	0	NA
DKFZP434L187	0	0	0	NA	0	NA
GPR52	0	0	0	NA	0	NA
NBPF22P	0	0	0	NA	0	NA
NXF2:NC_000023.10:101470280-101581631	0	0	0	NA	0	NA
ZNF479	0	0	0	NA	0	NA
ZNF677	0	0	0	NA	0	NA
C21orf37	0	0	0	NA	0	NA
F8A2:NC_000023.10:154687146-154688261	0	0	0	NA	0	NA
FAM162B	0	0	0	NA	0	NA
GABRQ	0	0	0	NA	0	NA
GTPBP6	0	0	0	NA	0	NA
HIST2H4A	0	0	0	NA	0	NA
MIR181A2	0	0	0	NA	0	NA
TLX1NB	0	0	0	NA	0	NA
VSTM2A	0	0	0	NA	0	NA
APOL4	0	0	0	NA	0	NA
FAM182A	0	0	0	NA	0	NA
HIST2H4B	0	0	0	NA	0	NA
LOC572558	0	0	0	NA	0	NA
LOC642826	0	0	0	NA	0	NA
MIR1184-3:NC_000023.10:154612749-154612847	0	0	0	NA	0	NA
SNORA38	0	0	0	NA	0	NA
CTSL3	0	0	0	NA	0	NA
EGOT	0	0	0	NA	0	NA
MIR4315-2:NC_000017.10:62818148-62818220	0	0	0	NA	0	NA
MMP7	0	0	0	NA	0	NA
SYCE1	0	0	0	NA	0	NA
CYP21A2	0	0	0	NA	0	NA
DAZ4:NC_000024.9:26980064-27053182	0	0	0	NA	0	NA
NCRNA00107	0	0	0	NA	0	NA
OR2A20P:NC_000007.13:143996466-143997395	0	0	0	NA	0	NA
PDZK1P1:NC_000001.10:147466094-147484331	0	0	0	NA	0	NA
DUX4L3:NC_000004.11:190995386-190996996	0	0	0	NA	0	NA
SPDYE8P	0	0	0	NA	0	NA
TP53TG3B:NC_000016.9:33204156-33208187	0	0	0	NA	0	NA
TSG1	0	0	0	NA	0	NA
ZBP1	0	0	0	NA	0	NA
DUX4L6:NC_000004.11:191008566-191010176	0	0	0	NA	0	NA
MYBPC3	0	0	0	NA	0	NA
NBPF11	0	0	0	NA	0	NA
OTOP2	0	0	0	NA	0	NA
RIMBP3B:NC_000022.10:21899958-21905373	0	0	0	NA	0	NA
ACSM2A	0	0	0	NA	0	NA
CSF2RA	0	0	0	NA	0	NA
KRT77	0	0	0	NA	0	NA
OTOP3	0	0	0	NA	0	NA
C5orf52	0	0	0	NA	0	NA
CCDC140	0	0	0	NA	0	NA
DUX4L3:NC_000004.11:190992093-190993703	0	0	0	NA	0	NA
GIP	0	0	0	NA	0	NA
LOC606724:NC_000016.9:30200005-30200575	0	0	0	NA	0	NA
LPPR4	0	0	0	NA	0	NA
C7orf33	0	0	0	NA	0	NA
C9orf57	0	0	0	NA	0	NA
HLA-DQB2	0	0	0	NA	0	NA
OTOL1	0	0	0	NA	0	NA
RHOXF2:NC_000023.10:119292467-119297933	0	0	0	NA	0	NA
ASB11	0	0	0	NA	0	NA
C7orf34	0	0	0	NA	0	NA
DUX4L2:NC_000004.11:191008566-191010176	0	0	0	NA	0	NA
ERMN	0	0	0	NA	0	NA
LGALS17A	0	0	0	NA	0	NA
SAA3P	0	0	0	NA	0	NA
DEFB130	0	0	0	NA	0	NA
GGT3P	0	0	0	NA	0	NA
IL9R:NC_000024.9:59330252-59343488	0	0	0	NA	0	NA
MIR1233-1:NC_000015.9:34820491-34820572	0	0	0	NA	0	NA
PSG3	0	0	0	NA	0	NA
PSG4	0	0	0	NA	0	NA
TYROBP	0	0	0	NA	0	NA
LOC100288570:NC_000002.11:111160496-111181393	0	0	0	NA	0	NA
RGPD5:NC_000002.11:111296065-111336309	0	0	0	NA	0	NA
RIMBP3B	0	0	0	NA	0	NA
ANKRD34C	0	0	0	NA	0	NA
C5orf58	0	0	0	NA	0	NA
DOK2	0	0	0	NA	0	NA
LOC100128239	0	0	0	NA	0	NA
MIR1296	0	0	0	NA	0	NA
PSG6	0	0	0	NA	0	NA
RIMBP3C	0	0	0	NA	0	NA
C6	0	0	0	NA	0	NA
DUX4L2	0	0	0	NA	0	NA
FAM66E	0	0	0	NA	0	NA
LOC100133267	0	0	0	NA	0	NA
RARRES2	0	0	0	NA	0	NA
ABCC6P1	0	0	0	NA	0	NA
ANKRD30A	0	0	0	NA	0	NA
AQP4	0	0	0	NA	0	NA
ASB17	0	0	0	NA	0	NA
CGB2	0	0	0	NA	0	NA
DUX4L3	0	0	0	NA	0	NA
MIR1184-1	0	0	0	NA	0	NA
PSG8	0	0	0	NA	0	NA
S100A7	0	0	0	NA	0	NA
SCARNA11	0	0	0	NA	0	NA
ABCC6P2	0	0	0	NA	0	NA
AQP5	0	0	0	NA	0	NA
CD3G	0	0	0	NA	0	NA
COX8C	0	0	0	NA	0	NA
KCNQ2	0	0	0	NA	0	NA
MIR1184-2	0	0	0	NA	0	NA
SPRY3:NC_000024.9:59100457-59115123	0	0	0	NA	0	NA
C14orf70	0	0	0	NA	0	NA
DUX4L5	0	0	0	NA	0	NA
FOXI2	0	0	0	NA	0	NA
MDS2	0	0	0	NA	0	NA
MIR1184-3	0	0	0	NA	0	NA
SCGB2A2	0	0	0	NA	0	NA
SLC22A10	0	0	0	NA	0	NA
TMEM207	0	0	0	NA	0	NA
ASAH2	0	0	0	NA	0	NA
CGB5	0	0	0	NA	0	NA
DUX4L4:NC_000004.11:191011866-191013476	0	0	0	NA	0	NA
DUX4L6	0	0	0	NA	0	NA
FOXI3	0	0	0	NA	0	NA
MIR1244-3:NC_000012.11:9392066-9392147	0	0	0	NA	0	NA
MIR4326	0	0	0	NA	0	NA
RGN	0	0	0	NA	0	NA
SLC22A11	0	0	0	NA	0	NA
ACCSL	0	0	0	NA	0	NA
AQP8	0	0	0	NA	0	NA
GIMAP2	0	0	0	NA	0	NA
GSTA3	0	0	0	NA	0	NA
MIR1244-2:NC_000012.11:12264886-12264967	0	0	0	NA	0	NA
PPIAL4B:NC_000001.10:144363462-144364246	0	0	0	NA	0	NA
XGPY2	0	0	0	NA	0	NA
HSPA7	0	0	0	NA	0	NA
LOC653501:NC_000009.11:41588833-41609544	0	0	0	NA	0	NA
OR7E37P	0	0	0	NA	0	NA
TNFRSF4	0	0	0	NA	0	NA
C17orf88	0	0	0	NA	0	NA
GOLGA6L10:NC_000015.9:83009407-83018198	0	0	0	NA	0	NA
LOC100130238	0	0	0	NA	0	NA
LOC728724	0	0	0	NA	0	NA
MIR572	0	0	0	NA	0	NA
MYH6	0	0	0	NA	0	NA
SIGLEC5	0	0	0	NA	0	NA
SLCO2B1	0	0	0	NA	0	NA
SNORD103B:NC_000001.10:31408536-31408623	0	0	0	NA	0	NA
TSPAN8	0	0	0	NA	0	NA
FAM95B1	0	0	0	NA	0	NA
LOC100130954	0	0	0	NA	0	NA
LOC388242	0	0	0	NA	0	NA
MOGAT3	0	0	0	NA	0	NA
PRAMEF20:NC_000001.10:13736907-13747803	0	0	0	NA	0	NA
RGR	0	0	0	NA	0	NA
ACY3	0	0	0	NA	0	NA
DSG4	0	0	0	NA	0	NA
FOXD4L4:NC_000009.11:70426623-70429731	0	0	0	NA	0	NA
IL9R	0	0	0	NA	0	NA
MAP1LC3C	0	0	0	NA	0	NA
MYH8	0	0	0	NA	0	NA
SLC6A10P	0	0	0	NA	0	NA
TRIM60	0	0	0	NA	0	NA
DPY19L2P4	0	0	0	NA	0	NA
LOC100133331:NC_000005.9:180750507-180755196	0	0	0	NA	0	NA
OR2A1	0	0	0	NA	0	NA
TLR7	0	0	0	NA	0	NA
ZNF560	0	0	0	NA	0	NA
BIRC8	0	0	0	NA	0	NA
C11orf64	0	0	0	NA	0	NA
C1orf157	0	0	0	NA	0	NA
GOLGA6L9:NC_000015.9:82722185-82731586	0	0	0	NA	0	NA
LEUTX	0	0	0	NA	0	NA
LOC100132287:NC_000005.9:180750507-180755196	0	0	0	NA	0	NA
SIGLEC9	0	0	0	NA	0	NA
SPACA5:NC_000023.10:47986603-47991997	0	0	0	NA	0	NA
SPACA5B:NC_000023.10:47990039-47991995	0	0	0	NA	0	NA
C1orf158	0	0	0	NA	0	NA
LOC642826:NC_000010.10:48185856-48186660	0	0	0	NA	0	NA
PPIAL4A	0	0	0	NA	0	NA
RFPL1	0	0	0	NA	0	NA
SLC17A2	0	0	0	NA	0	NA
C15orf26	0	0	0	NA	0	NA
GUSBP3	0	0	0	NA	0	NA
HMX3	0	0	0	NA	0	NA
NCRNA00230A	0	0	0	NA	0	NA
OR2A4	0	0	0	NA	0	NA
PPIAL4B	0	0	0	NA	0	NA
SFTPA2	0	0	0	NA	0	NA
C21orf88	0	0	0	NA	0	NA
GOLGA2P2Y	0	0	0	NA	0	NA
NCRNA00230B	0	0	0	NA	0	NA
PAGE2	0	0	0	NA	0	NA
PPIAL4C	0	0	0	NA	0	NA
TAS2R30	0	0	0	NA	0	NA
AGAP9	0	0	0	NA	0	NA
CD99P1	0	0	0	NA	0	NA
FGF10	0	0	0	NA	0	NA
HIST2H3C:NC_000001.10:149824181-149824687	0	0	0	NA	0	NA
IL21	0	0	0	NA	0	NA
LOC286114	0	0	0	NA	0	NA
NCRNA00230B:NC_000024.9:20488440-20492736	0	0	0	NA	0	NA
NCRNA00277	0	0	0	NA	0	NA
POTEB:NC_000015.9:22051853-22083137	0	0	0	NA	0	NA
ZSCAN5B	0	0	0	NA	0	NA
LOC285103	0	0	0	NA	0	NA
LOC643923	0	0	0	NA	0	NA
NCRNA00204:NC_000023.10:153799479-153800188	0	0	0	NA	0	NA
CFI	0	0	0	NA	0	NA
F8A3:NC_000023.10:154687146-154688261	0	0	0	NA	0	NA
FAM163B	0	0	0	NA	0	NA
GPR151	0	0	0	NA	0	NA
GRIK3	0	0	0	NA	0	NA
LOC100133267:NC_000008.10:12168471-12175825	0	0	0	NA	0	NA
PIGR	0	0	0	NA	0	NA
TP53TG3	0	0	0	NA	0	NA
LOC284412	0	0	0	NA	0	NA
TTTY11	0	0	0	NA	0	NA
ACTL6B	0	0	0	NA	0	NA
AFM	0	0	0	NA	0	NA
CELA2A	0	0	0	NA	0	NA
DPT	0	0	0	NA	0	NA
EMX2OS	0	0	0	NA	0	NA
LOC613038:NC_000016.9:30215638-30218248	0	0	0	NA	0	NA
ZBED1:NC_000024.9:2354455-2369008	0	0	0	NA	0	NA
GOLGA2P3Y:NC_000024.9:27601458-27606322	0	0	0	NA	0	NA
GOLGA8C	0	0	0	NA	0	NA
OR2A9P:NC_000007.13:143996614-143997598	0	0	0	NA	0	NA
CRYBB2	0	0	0	NA	0	NA
DEFB130:NC_000008.10:12168471-12175825	0	0	0	NA	0	NA
FLJ46361	0	0	0	NA	0	NA
MIR4315-1:NC_000017.10:62818148-62818220	0	0	0	NA	0	NA
ASMTL-AS:NC_000024.9:1469424-1484314	0	0	0	NA	0	NA
FLJ36000	0	0	0	NA	0	NA
GOLGA8E	0	0	0	NA	0	NA
SERF1B:NC_000005.9:70196496-70203942	0	0	0	NA	0	NA
SNRPD2P2	0	0	0	NA	0	NA
TAS2R38	0	0	0	NA	0	NA
FRG2C	0	0	0	NA	0	NA
GLP1R	0	0	0	NA	0	NA
IL29	0	0	0	NA	0	NA
NXF2B	0	0	0	NA	0	NA
ZNF727	0	0	0	NA	0	NA
DUX4L4:NC_000004.11:190992093-190993703	0	0	0	NA	0	NA
F2RL3	0	0	0	NA	0	NA
RBMY1J:NC_000024.9:24549623-24564028	0	0	0	NA	0	NA
HPGDS	0	0	0	NA	0	NA
NBPF24	0	0	0	NA	0	NA
RIMBP3C:NC_000022.10:21899958-21905750	0	0	0	NA	0	NA
DAZ4:NC_000024.9:26980081-27053182	0	0	0	NA	0	NA
DUX4L3:NC_000004.11:191008566-191010176	0	0	0	NA	0	NA
KRTAP19-8	0	0	0	NA	0	NA
SLX1A	0	0	0	NA	0	NA
F8A1:NC_000023.10:154611749-154613450	0	0	0	NA	0	NA
FAM23A	0	0	0	NA	0	NA
LOC100129335	0	0	0	NA	0	NA
LOC440297:NC_000015.9:82970479-82986427	0	0	0	NA	0	NA
MTRNR2L7	0	0	0	NA	0	NA
SLX1B	0	0	0	NA	0	NA
SPRR2C	0	0	0	NA	0	NA
VTN	0	0	0	NA	0	NA
APOBEC1	0	0	0	NA	0	NA
OR11H4	0	0	0	NA	0	NA
SPRR2D	0	0	0	NA	0	NA
FLJ11235	0	0	0	NA	0	NA
FLJ46446	0	0	0	NA	0	NA
LOC440297:NC_000015.9:83130033-83145983	0	0	0	NA	0	NA
MMP23A	0	0	0	NA	0	NA
OR2A42	0	0	0	NA	0	NA
POTEB	0	0	0	NA	0	NA
PTGDS	0	0	0	NA	0	NA
RGPD6:NC_000002.11:111296065-111336309	0	0	0	NA	0	NA
SERF1A:NC_000005.9:70196490-70203944	0	0	0	NA	0	NA
TTR	0	0	0	NA	0	NA
ACTR3BP2	0	0	0	NA	0	NA
MIR1262	0	0	0	NA	0	NA
MMP23B	0	0	0	NA	0	NA
OR2A1:NC_000007.13:144015218-144016150	0	0	0	NA	0	NA
POTEC	0	0	0	NA	0	NA
ASMT:NC_000024.9:1684026-1711974	0	0	0	NA	0	NA
C9orf29	0	0	0	NA	0	NA
F8A2:NC_000023.10:154611764-154612879	0	0	0	NA	0	NA
LAIR2	0	0	0	NA	0	NA
MIR31	0	0	0	NA	0	NA
MIR3122	0	0	0	NA	0	NA
RFPL1S	0	0	0	NA	0	NA
AMY1A:NC_000001.10:104230040-104239073	0	0	0	NA	0	NA
ASMT:NC_000024.9:1664348-1711974	0	0	0	NA	0	NA
CLEC18C	0	0	0	NA	0	NA
FLJ25758	0	0	0	NA	0	NA
LOC100130000	0	0	0	NA	0	NA
POTEE	0	0	0	NA	0	NA
TDO2	0	0	0	NA	0	NA
OR2A42:NC_000007.13:143929004-143929918	0	0	0	NA	0	NA
XGPY2:NC_000024.9:2620337-2643037	0	0	0	NA	0	NA
C17orf50	0	0	0	NA	0	NA
CRLF2:NC_000024.9:1264887-1281527	0	0	0	NA	0	NA
LOC100132741	0	0	0	NA	0	NA
MIR2355	0	0	0	NA	0	NA
TCEAL6	0	0	0	NA	0	NA
ARHGEF38	0	0	0	NA	0	NA
BMS1P5:NC_000010.10:48927374-48952629	0	0	0	NA	0	NA
TMED11P	0	0	0	NA	0	NA
PPIAL4C:NC_000001.10:144363462-144364246	0	0	0	NA	0	NA
SPIC	0	0	0	NA	0	NA
XAGE1A	0	0	0	NA	0	NA
HSPB7	0	0	0	NA	0	NA
MIR1184-1:NC_000023.10:154687178-154687276	0	0	0	NA	0	NA
MUC21	0	0	0	NA	0	NA
NF1P1	0	0	0	NA	0	NA
OR1L8	0	0	0	NA	0	NA
ZNF705D	0	0	0	NA	0	NA
LOC645277	0	0	0	NA	0	NA
MIR1244-1:NC_000012.11:12264886-12264967	0	0	0	NA	0	NA
SCXA	0	0	0	NA	0	NA
XAGE1C	0	0	0	NA	0	NA
BMS1P1:NC_000010.10:48927374-48952629	0	0	0	NA	0	NA
KCNK16	0	0	0	NA	0	NA
LIMS3-LOC440895:NC_000002.11:111160496-111230652	0	0	0	NA	0	NA
LOC340094	0	0	0	NA	0	NA
RNASE1	0	0	0	NA	0	NA
SCXB	0	0	0	NA	0	NA
SNORA59A	0	0	0	NA	0	NA
SOX11	0	0	0	NA	0	NA
SPRNP1	0	0	0	NA	0	NA
TP53TG3:NC_000016.9:33261515-33264719	0	0	0	NA	0	NA
AMY1A	0	0	0	NA	0	NA
IL1F5	0	0	0	NA	0	NA
LOC606724	0	0	0	NA	0	NA
LOC645752	0	0	0	NA	0	NA
NEURL3	0	0	0	NA	0	NA
PDILT	0	0	0	NA	0	NA
POTEM	0	0	0	NA	0	NA
SNORA59B	0	0	0	NA	0	NA
SNORD103A:NC_000001.10:31408536-31408623	0	0	0	NA	0	NA
AMY1B	0	0	0	NA	0	NA
CGB	0	0	0	NA	0	NA
EFNA2	0	0	0	NA	0	NA
GNGT2	0	0	0	NA	0	NA
LOC440895:NC_000002.11:111160496-111181393	0	0	0	NA	0	NA
RUFY4	0	0	0	NA	0	NA
ST8SIA2	0	0	0	NA	0	NA
TMPRSS12	0	0	0	NA	0	NA
TP53TG3B	0	0	0	NA	0	NA
ZFP82	0	0	0	NA	0	NA
AMY1C	0	0	0	NA	0	NA
HIST2H2AA3:NC_000001.10:149822628-149823161	0	0	0	NA	0	NA
IL3RA	0	0	0	NA	0	NA
LOC100133920:NC_000009.11:69651361-69664949	0	0	0	NA	0	NA
PGPEP1L	0	0	0	NA	0	NA
TMPRSS13	0	0	0	NA	0	NA
TRIM72	0	0	0	NA	0	NA
C22orf42	0	0	0	NA	0	NA
CD52	0	0	0	NA	0	NA
GATSL1	0	0	0	NA	0	NA
GUCA1C	0	0	0	NA	0	NA
IL1F8	0	0	0	NA	0	NA
IL22RA2	0	0	0	NA	0	NA
OR2B3	0	0	0	NA	0	NA
OSTBETA	0	0	0	NA	0	NA
SSX6	0	0	0	NA	0	NA
TRIM73	0	0	0	NA	0	NA
LOC727849	0	0	0	NA	0	NA
MAGEE2	0	0	0	NA	0	NA
TRIM74	0	0	0	NA	0	NA
C8orf30A:NC_000008.10:145437880-145440828	0	0	0	NA	0	NA
GOLGA2P3Y	0	0	0	NA	0	NA
LOC158435	0	0	0	NA	0	NA
NOS2	0	0	0	NA	0	NA
CSN1S2AP	0	0	0	NA	0	NA
HLA-DRA	0	0	0	NA	0	NA
OR7E37P:NC_000013.10:42017060-42017723	0	0	0	NA	0	NA
PRODH2	0	0	0	NA	0	NA
ZNF454	0	0	0	NA	0	NA
CFHR1	0	0	0	NA	0	NA
LOC730811	0	0	0	NA	0	NA
PRSS55	0	0	0	NA	0	NA
C6orf146	0	0	0	NA	0	NA
DAZ2:NC_000024.9:26980066-27053181	0	0	0	NA	0	NA
DDX11L9	0	0	0	NA	0	NA
DEGS2	0	0	0	NA	0	NA
F8A2	0	0	0	NA	0	NA
LOC392232	0	0	0	NA	0	NA
F8A3	0	0	0	NA	0	NA
RHOXF2B:NC_000023.10:119292467-119297945	0	0	0	NA	0	NA
LIMS3-LOC440895	0	0	0	NA	0	NA
LOC145845	0	0	0	NA	0	NA
TMIGD2	0	0	0	NA	0	NA
CELA3B	0	0	0	NA	0	NA
DEFB107A	0	0	0	NA	0	NA
GOLGA8DP	0	0	0	NA	0	NA
IRX5	0	0	0	NA	0	NA
LOC388242:NC_000016.9:30215638-30218248	0	0	0	NA	0	NA
LOC400804	0	0	0	NA	0	NA
SYT4	0	0	0	NA	0	NA
CRLF2	0	0	0	NA	0	NA
DEFB107B	0	0	0	NA	0	NA
DUX4L5:NC_000004.11:190995386-190996996	0	0	0	NA	0	NA
GCGR	0	0	0	NA	0	NA
GZMA	0	0	0	NA	0	NA
NEUROD2	0	0	0	NA	0	NA
OPN4	0	0	0	NA	0	NA
SCXA:NC_000008.10:145490603-145492131	0	0	0	NA	0	NA
BOLA2:NC_000016.9:30204256-30205627	0	0	0	NA	0	NA
GOLGA2P2Y:NC_000024.9:27601458-27606322	0	0	0	NA	0	NA
KLK11	0	0	0	NA	0	NA
MIR1184-1:NC_000023.10:154612749-154612847	0	0	0	NA	0	NA
PMCHL2	0	0	0	NA	0	NA
CD19	0	0	0	NA	0	NA
GPR123	0	0	0	NA	0	NA
HERC2P7	0	0	0	NA	0	NA
PGA3	0	0	0	NA	0	NA
CD300LF	0	0	0	NA	0	NA
CNR1	0	0	0	NA	0	NA
DUX4L5:NC_000004.11:190992093-190993703	0	0	0	NA	0	NA
IGJ	0	0	0	NA	0	NA
PGA4	0	0	0	NA	0	NA
SNORA59B:NC_000017.10:19460873-19461024	0	0	0	NA	0	NA
TECRL	0	0	0	NA	0	NA
F8A1:NC_000023.10:154686575-154688276	0	0	0	NA	0	NA
KIR2DL3	0	0	0	NA	0	NA
LYZ	0	0	0	NA	0	NA
RHOXF2	0	0	0	NA	0	NA
S100A7A	0	0	0	NA	0	NA
SELE	0	0	0	NA	0	NA
SNORD111	0	0	0	NA	0	NA
AGT	0	0	0	NA	0	NA
BOLA2B:NC_000016.9:30204256-30205627	0	0	0	NA	0	NA
CCDC162	0	0	0	NA	0	NA
FLJ40194	0	0	0	NA	0	NA
LOC284749	0	0	0	NA	0	NA
POSTN	0	0	0	NA	0	NA
TCL1B	0	0	0	NA	0	NA
P2RY8	0	0	0	NA	0	NA
PDX1	0	0	0	NA	0	NA
PRAMEF20	0	0	0	NA	0	NA
TBC1D3P2	0	0	0	NA	0	NA
ACR	0	0	0	NA	0	NA
CST2	0	0	0	NA	0	NA
LIMS3	0	0	0	NA	0	NA
PNPLA5	0	0	0	NA	0	NA
STMN2	0	0	0	NA	0	NA
LOC100289650	0	0	0	NA	0	NA
MOS	0	0	0	NA	0	NA
PRSS30P	0	0	0	NA	0	NA
SPATA22	0	0	0	NA	0	NA
UGT2B10	0	0	0	NA	0	NA
DAO	0	0	0	NA	0	NA
GOLGA8F:NC_000015.9:28765516-28778143	0	0	0	NA	0	NA
GRAPL	0	0	0	NA	0	NA
MIR1233-2:NC_000015.9:34820491-34820572	0	0	0	NA	0	NA
SPO11	0	0	0	NA	0	NA
STMN4	0	0	0	NA	0	NA
ZNF99	0	0	0	NA	0	NA
ALPPL2	0	0	0	NA	0	NA
BASE	0	0	0	NA	0	NA
CST5	0	0	0	NA	0	NA
F8A3:NC_000023.10:154611764-154612879	0	0	0	NA	0	NA
GOLGA6L10	0	0	0	NA	0	NA
GTF2IRD2P1	0	0	0	NA	0	NA
HLA-DRB5	0	0	0	NA	0	NA
JAKMIP3	0	0	0	NA	0	NA
RBMY1F	0	0	0	NA	0	NA
SIRPG	0	0	0	NA	0	NA
SPIN2A	0	0	0	NA	0	NA
FLJ25328	0	0	0	NA	0	NA
HSFX1	0	0	0	NA	0	NA
EPB42	0	0	0	NA	0	NA
HSFX2	0	0	0	NA	0	NA
HTR3B	0	0	0	NA	0	NA
LYVE1	0	0	0	NA	0	NA
NXF2B:NC_000023.10:101470280-101581634	0	0	0	NA	0	NA
PNLIP	0	0	0	NA	0	NA
SPACA5	0	0	0	NA	0	NA
CD99P1:NC_000024.9:2477306-2525270	0	0	0	NA	0	NA
ASMT:NC_000024.9:1683941-1711974	0	0	0	NA	0	NA
HTR3D	0	0	0	NA	0	NA
LIMS3:NC_000002.11:111222628-111230652	0	0	0	NA	0	NA
LOC100289656	0	0	0	NA	0	NA
MIR548A3	0	0	0	NA	0	NA
NBPF24:NC_000001.10:146034019-146068245	0	0	0	NA	0	NA
RBMY1J	0	0	0	NA	0	NA
TBC1D3B	0	0	0	NA	0	NA
TP53TG3:NC_000016.9:33204980-33208179	0	0	0	NA	0	NA
HIST2H4A:NC_000001.10:149832330-149832725	0	0	0	NA	0	NA
HTR3E	0	0	0	NA	0	NA
NLRP4	0	0	0	NA	0	NA
SELP	0	0	0	NA	0	NA
TBC1D3C	0	0	0	NA	0	NA
CEACAM18	0	0	0	NA	0	NA
MIR1184-2:NC_000023.10:154687178-154687276	0	0	0	NA	0	NA
RBMY1F:NC_000024.9:24314689-24329089	0	0	0	NA	0	NA
TCF24	0	0	0	NA	0	NA
DSCR8	0	0	0	NA	0	NA
LOC727849:NC_000015.9:83140199-83182930	0	0	0	NA	0	NA
DUX4L2:NC_000004.11:191011866-191013476	0	0	0	NA	0	NA
FLJ43826	0	0	0	NA	0	NA
HIST2H2AA3	0	0	0	NA	0	NA
LOC100132062:NC_000005.9:180750507-180755196	0	0	0	NA	0	NA
MIR1244-1:NC_000012.11:9392066-9392147	0	0	0	NA	0	NA
MIR3613	0	0	0	NA	0	NA
NCRNA00092	0	0	0	NA	0	NA
NF1P1:NC_000015.9:22133181-22145802	0	0	0	NA	0	NA
TP53TG3B:NC_000016.9:33260691-33264727	0	0	0	NA	0	NA
CSH2	0	0	0	NA	0	NA
FCGR1C	0	0	0	NA	0	NA
HIST2H2AA4	0	0	0	NA	0	NA
NCRNA00204B	0	0	0	NA	0	NA
TBC1D3H	0	0	0	NA	0	NA
HIST2H2AA4:NC_000001.10:149822628-149823161	0	0	0	NA	0	NA
PAEP	0	0	0	NA	0	NA
RHAG	0	0	0	NA	0	NA
SNORD11B	0	0	0	NA	0	NA
ANKRD20A2	0	0	0	NA	0	NA
C11orf85	0	0	0	NA	0	NA
CCDC42	0	0	0	NA	0	NA
SPAG11B	0	0	0	NA	0	NA
ANKRD20A3	0	0	0	NA	0	NA
C11orf86	0	0	0	NA	0	NA
ETV3L	0	0	0	NA	0	NA
FOXD4L2:NC_000009.11:70426623-70429731	0	0	0	NA	0	NA
ITK	0	0	0	NA	0	NA
MNDA	0	0	0	NA	0	NA
NLRP13	0	0	0	NA	0	NA
ANKRD20A4	0	0	0	NA	0	NA
CTAGE4:NC_000007.13:143963767-143966392	0	0	0	NA	0	NA
FAM101A	0	0	0	NA	0	NA
RCVRN	0	0	0	NA	0	NA
AMY1C:NC_000001.10:104230041-104238911	0	0	0	NA	0	NA
FMO6P	0	0	0	NA	0	NA
HMGCS2	0	0	0	NA	0	NA
LOC154761	0	0	0	NA	0	NA
LOC646813	0	0	0	NA	0	NA
LOC653501	0	0	0	NA	0	NA
AMY1B:NC_000001.10:104230041-104238889	0	0	0	NA	0	NA
C4BPB	0	0	0	NA	0	NA
CEACAM3	0	0	0	NA	0	NA
AMY1A:NC_000001.10:104230040-104238912	0	0	0	NA	0	NA
ASMTL-AS1:NC_000024.9:1469424-1482479	0	0	0	NA	0	NA
CTRC	0	0	0	NA	0	NA
FIBIN	0	0	0	NA	0	NA
KCNK9	0	0	0	NA	0	NA
LOC1720	0	0	0	NA	0	NA
LOC440895	0	0	0	NA	0	NA
TDGF3	0	0	0	NA	0	NA
CEACAM5	0	0	0	NA	0	NA
CYTIP	0	0	0	NA	0	NA
DAZ3:NC_000024.9:26980089-27053181	0	0	0	NA	0	NA
ESRG	0	0	0	NA	0	NA
FATE1	0	0	0	NA	0	NA
FOXD4L2	0	0	0	NA	0	NA
GSTT1	0	0	0	NA	0	NA
LOC440896	0	0	0	NA	0	NA
SNORD91A	0	0	0	NA	0	NA
TNXA	0	0	0	NA	0	NA
CEACAM6	0	0	0	NA	0	NA
FOXD4L3	0	0	0	NA	0	NA
HIST2H3A:NC_000001.10:149824181-149824687	0	0	0	NA	0	NA
LIMS3:NC_000002.11:111203460-111230652	0	0	0	NA	0	NA
PRKAG3	0	0	0	NA	0	NA
C20orf191	0	0	0	NA	0	NA
CRHBP	0	0	0	NA	0	NA
FOXD4L4	0	0	0	NA	0	NA
GLYAT	0	0	0	NA	0	NA
MGC16025	0	0	0	NA	0	NA
MIR199B	0	0	0	NA	0	NA
NRK	0	0	0	NA	0	NA
TRIM53:NC_000011.9:89726709-89735676	0	0	0	NA	0	NA
ACCN5	0	0	0	NA	0	NA
CELP	0	0	0	NA	0	NA
DUX4L6:NC_000004.11:190995386-190996996	0	0	0	NA	0	NA
FOXD4L5	0	0	0	NA	0	NA
GGTLC1	0	0	0	NA	0	NA
HIST2H3A	0	0	0	NA	0	NA
SCXB:NC_000008.10:145490603-145492131	0	0	0	NA	0	NA
TRIM48	0	0	0	NA	0	NA
ANKRD20A2:NC_000009.11:42368303-42411410	0	0	0	NA	0	NA
FOXD4L6	0	0	0	NA	0	NA
GOLGA6A	0	0	0	NA	0	NA
KLK1	0	0	0	NA	0	NA
MIR1184-2:NC_000023.10:154612749-154612847	0	0	0	NA	0	NA
PMS2L2:NC_000007.13:74977964-74988215	0	0	0	NA	0	NA
SPDYE8P:NC_000007.13:72490260-72500309	0	0	0	NA	0	NA
TARM1	0	0	0	NA	0	NA
ANKRD20A3:NC_000009.11:42368303-42411863	0	0	0	NA	0	NA
GPR133	0	0	0	NA	0	NA
HIST2H3C	0	0	0	NA	0	NA
C2orf27B	0	0	0	NA	0	NA
CRLF2:NC_000024.9:1264894-1281530	0	0	0	NA	0	NA
DUX4L6:NC_000004.11:190992093-190993703	0	0	0	NA	0	NA
GOLGA6C	0	0	0	NA	0	NA
HIST2H3D	0	0	0	NA	0	NA
LOC100507334	0	0	0	NA	0	NA
OR2A9P	0	0	0	NA	0	NA
ZMAT1	0	0	0	NA	0	NA
C8A	0	0	0	NA	0	NA
FPR2	0	0	0	NA	0	NA
GOLGA6D	0	0	0	NA	0	NA
LGALS7	0	0	0	NA	0	NA
PCDHGB8P	0	0	0	NA	0	NA
CALY	0	0	0	NA	0	NA
DUX4L5:NC_000004.11:191008566-191010176	0	0	0	NA	0	NA
PDZK1P1	0	0	0	NA	0	NA
SNORA59A:NC_000017.10:19460873-19461024	0	0	0	NA	0	NA
WT1-AS	0	0	0	NA	0	NA
LGALS12	0	0	0	NA	0	NA
LOC100287834:NC_000007.13:62856718-62859419	0	0	0	NA	0	NA
TMEM8C	0	0	0	NA	0	NA
C8orf56	0	0	0	NA	0	NA
CTSL1P8	0	0	0	NA	0	NA
LOC100288570	0	0	0	NA	0	NA
SPACA5B	0	0	0	NA	0	NA
SPRY3	0	0	0	NA	0	NA
TREML2P1	0	0	0	NA	0	NA
GAL3ST2	0	0	0	NA	0	NA
CHRM1	0	0	0	NA	0	NA
TIFAB	0	0	0	NA	0	NA
ATXN8OS	0	0	0	NA	0	NA
FAM95B1:NC_000009.11:43027663-43033312	0	0	0	NA	0	NA
GOLGA8G:NC_000015.9:28764757-28778143	0	0	0	NA	0	NA
SNORD103A	0	0	0	NA	0	NA
SPAG6	0	0	0	NA	0	NA
ZNF658B:NC_000009.11:41588837-41592207	0	0	0	NA	0	NA
CD99P1:NC_000024.9:2477306-2506370	0	0	0	NA	0	NA
KRT16P2	0	0	0	NA	0	NA
LOC728276	0	0	0	NA	0	NA
LOC80154:NC_000015.9:83140664-83182901	0	0	0	NA	0	NA
SNORD103B	0	0	0	NA	0	NA
CSF3R	0	0	0	NA	0	NA
DIRAS2	0	0	0	NA	0	NA
KRT16P3	0	0	0	NA	0	NA
NCRNA00230A:NC_000024.9:20488419-20492712	0	0	0	NA	0	NA
TM4SF18	0	0	0	NA	0	NA
DEFB124	0	0	0	NA	0	NA
DPPA3	0	0	0	NA	0	NA
HRH2	0	0	0	NA	0	NA
SLC7A13	0	0	0	NA	0	NA
HIST2H4B:NC_000001.10:149832330-149832725	0	0	0	NA	0	NA
RHOXF2B	0	0	0	NA	0	NA
ZIM3	0	0	0	NA	0	NA
C3orf27	0	0	0	NA	0	NA
MIR1184-3:NC_000023.10:154687178-154687276	0	0	0	NA	0	NA
NXF2	0	0	0	NA	0	NA
TMEM119	0	0	0	NA	0	NA
MIR1244-3:NC_000012.11:12264886-12264967	0	0	0	NA	0	NA
RPS26P11	0	0	0	NA	0	NA
DPEP1	0	0	0	NA	0	NA
LOC653075	0	0	0	NA	0	NA
LOC80154	0	0	0	NA	0	NA
MIR1244-2:NC_000012.11:9392066-9392147	0	0	0	NA	0	NA
C1orf185	0	0	0	NA	0	NA
DEFB129	0	0	0	NA	0	NA
DUX4:NC_000004.11:191011860-191013476	0	0	0	NA	0	NA
GPR89C	0	0	0	NA	0	NA
IFIT1B	0	0	0	NA	0	NA
LOC729966	0	0	0	NA	0	NA
LRRN4CL	0	0	0	NA	0	NA
MIR1233-1	0	0	0	NA	0	NA
ZNF658B	0	0	0	NA	0	NA
C11orf93	0	0	0	NA	0	NA
DAZ2:NC_000024.9:26980008-27053180	0	0	0	NA	0	NA
MIR1233-2	0	0	0	NA	0	NA
SNCB	0	0	0	NA	0	NA
FAM23A:NC_000010.10:18041218-18089854	0	0	0	NA	0	NA
LOC613038	0	0	0	NA	0	NA
OR2D2	0	0	0	NA	0	NA
FAM106C	0	0	0	NA	0	NA
HAO2	0	0	0	NA	0	NA
OR2AG1	0	0	0	NA	0	NA
SIGLEC14	0	0	0	NA	0	NA
ZBED1:NC_000024.9:2354455-2368580	0	0	0	NA	0	NA
PPIAL4A:NC_000001.10:144363587-144364246	0	0	0	NA	0	NA
C11orf53	0	0	0	NA	0	NA
FAM74A2	0	0	0	NA	0	NA
LOC100190940	0	0	0	NA	0	NA
OR2A20P	0	0	0	NA	0	NA
RFPL4B	0	0	0	NA	0	NA
SHOX	0	0	0	NA	0	NA
SPP1	0	0	0	NA	0	NA
TECTB	0	0	0	NA	0	NA
MIR126	0	0	0	NA	0	NA
LEFTY2	0	0	0	NA	0	NA
GPR182	0	0	0	NA	0	NA
KIAA0125	0	0	0	NA	0	NA
SNORA78	0	0	0	NA	0	NA
SNORA79	0	0	0	NA	0	NA
MIR648	0	0	0	NA	0	NA
SLFN14	0	0	0	NA	0	NA
IL13	0	0	0	NA	0	NA
ITIH1	0	0	0	NA	0	NA
KRT2	0	0	0	NA	0	NA
C6orf127	0	0	0	NA	0	NA
CD38	0	0	0	NA	0	NA
LOC574538	0	0	0	NA	0	NA
MIR374B	0	0	0	NA	0	NA
NCRNA00226	0	0	0	NA	0	NA
MIR374C	0	0	0	NA	0	NA
NXF2:NC_000023.10:101615319-101694853	0	0	0	NA	0	NA
CRYAA	0	0	0	NA	0	NA
PRM3	0	0	0	NA	0	NA
MIR219-2	0	0	0	NA	0	NA
SUN5	0	0	0	NA	0	NA
DEFB4A	0	0	0	NA	0	NA
TAS1R2	0	0	0	NA	0	NA
PLA2G2F	0	0	0	NA	0	NA
MEPE	0	0	0	NA	0	NA
GSTTP2	0	0	0	NA	0	NA
KNCN	0	0	0	NA	0	NA
DEFB109P1B:NC_000008.10:7847937-7855043	0	0	0	NA	0	NA
ABRA	0	0	0	NA	0	NA
BRS3	0	0	0	NA	0	NA
OPTC	0	0	0	NA	0	NA
XCL2	0	0	0	NA	0	NA
MIR3155	0	0	0	NA	0	NA
OR10A2	0	0	0	NA	0	NA
NCR1	0	0	0	NA	0	NA
SPRR3	0	0	0	NA	0	NA
HIST1H2BA	0	0	0	NA	0	NA
OR10A5	0	0	0	NA	0	NA
OR5K1	0	0	0	NA	0	NA
SIGLEC1	0	0	0	NA	0	NA
C1orf150	0	0	0	NA	0	NA
SLC25A47	0	0	0	NA	0	NA
LOC389493	0	0	0	NA	0	NA
SLC25A48	0	0	0	NA	0	NA
GFI1B	0	0	0	NA	0	NA
ZP2	0	0	0	NA	0	NA
COX6A2	0	0	0	NA	0	NA
SCARNA1	0	0	0	NA	0	NA
GC	0	0	0	NA	0	NA
FAM75D3	0	0	0	NA	0	NA
PPP1R3A	0	0	0	NA	0	NA
H2AFB1:NC_000023.10:154610428-154610944	0	0	0	NA	0	NA
PLGLA	0	0	0	NA	0	NA
LOC255025	0	0	0	NA	0	NA
LOC642313	0	0	0	NA	0	NA
MUC17	0	0	0	NA	0	NA
CES1	0	0	0	NA	0	NA
PAGE1	0	0	0	NA	0	NA
FAM123C	0	0	0	NA	0	NA
H2AFB1:NC_000023.10:154689080-154689596	0	0	0	NA	0	NA
SNORD116-17	0	0	0	NA	0	NA
SPDYE8P:NC_000007.13:74936533-74946587	0	0	0	NA	0	NA
CYP4F24P	0	0	0	NA	0	NA
KCNE3	0	0	0	NA	0	NA
MAGED4	0	0	0	NA	0	NA
MAGED4B:NC_000023.10:51927919-51935364	0	0	0	NA	0	NA
OR6A2	0	0	0	NA	0	NA
PPIAL4D	0	0	0	NA	0	NA
LOC283761	0	0	0	NA	0	NA
MIR933	0	0	0	NA	0	NA
PPIAL4E	0	0	0	NA	0	NA
SLC17A6	0	0	0	NA	0	NA
SNORD116-19	0	0	0	NA	0	NA
PPIAL4F	0	0	0	NA	0	NA
LOC284379	0	0	0	NA	0	NA
MIR3179-1:NC_000016.9:16394016-16394099	0	0	0	NA	0	NA
MUC5B	0	0	0	NA	0	NA
CABP5	0	0	0	NA	0	NA
LOC285547	0	0	0	NA	0	NA
MIR3179-3:NC_000016.9:16394016-16394099	0	0	0	NA	0	NA
ALDOB	0	0	0	NA	0	NA
FAM41AY1	0	0	0	NA	0	NA
PPIAL4D:NC_000001.10:148806015-148806799	0	0	0	NA	0	NA
AIPL1	0	0	0	NA	0	NA
DCAF12L2	0	0	0	NA	0	NA
FAM41AY2	0	0	0	NA	0	NA
ID2B	0	0	0	NA	0	NA
SNORD109A	0	0	0	NA	0	NA
ABO	0	0	0	NA	0	NA
HLA-DPA1	0	0	0	NA	0	NA
SNORD109B	0	0	0	NA	0	NA
SPRR2A	0	0	0	NA	0	NA
PRSS1	0	0	0	NA	0	NA
SPRR2B	0	0	0	NA	0	NA
FABP9	0	0	0	NA	0	NA
HCG4P6	0	0	0	NA	0	NA
LYZL1	0	0	0	NA	0	NA
SPRR2E	0	0	0	NA	0	NA
CYP2C19	0	0	0	NA	0	NA
LAIR1	0	0	0	NA	0	NA
MIR3179-1:NC_000016.9:18505751-18505834	0	0	0	NA	0	NA
SPRR2F	0	0	0	NA	0	NA
MIR3179-3:NC_000016.9:18505751-18505834	0	0	0	NA	0	NA
NMUR1	0	0	0	NA	0	NA
SIT1	0	0	0	NA	0	NA
ADAMTSL2	0	0	0	NA	0	NA
PRB4	0	0	0	NA	0	NA
ROPN1	0	0	0	NA	0	NA
SLITRK4	0	0	0	NA	0	NA
SNORD116-2	0	0	0	NA	0	NA
ZNF705A	0	0	0	NA	0	NA
FAM71B	0	0	0	NA	0	NA
VRTN	0	0	0	NA	0	NA
12-Sep	0	0	0	NA	0	NA
FOXF1	0	0	0	NA	0	NA
MIR3179-1	0	0	0	NA	0	NA
PSMB11	0	0	0	NA	0	NA
HSFY2:NC_000024.9:20893326-20935601	0	0	0	NA	0	NA
MIR3179-2	0	0	0	NA	0	NA
MIR3179-3	0	0	0	NA	0	NA
SSX2	0	0	0	NA	0	NA
MIR661	0	0	0	NA	0	NA
MSMB	0	0	0	NA	0	NA
SNORD116-8	0	0	0	NA	0	NA
TGM5	0	0	0	NA	0	NA
ZNF705G	0	0	0	NA	0	NA
KCNK18	0	0	0	NA	0	NA
WFIKKN2	0	0	0	NA	0	NA
DAZ4:NC_000024.9:25365678-25437498	0	0	0	NA	0	NA
H2AFB1	0	0	0	NA	0	NA
TRAT1	0	0	0	NA	0	NA
SSX7	0	0	0	NA	0	NA
C21orf54	0	0	0	NA	0	NA
H2AFB3	0	0	0	NA	0	NA
MIR942	0	0	0	NA	0	NA
TAS2R41	0	0	0	NA	0	NA
NCRNA00200	0	0	0	NA	0	NA
P2RX6P	0	0	0	NA	0	NA
SLC6A7	0	0	0	NA	0	NA
CRYGB	0	0	0	NA	0	NA
MIR663B	0	0	0	NA	0	NA
DEFB109P1B	0	0	0	NA	0	NA
LOC150992	0	0	0	NA	0	NA
TCEB3CL:NC_000018.9:44554573-44556213	0	0	0	NA	0	NA
ACTL7B	0	0	0	NA	0	NA
HAVCR1	0	0	0	NA	0	NA
LOC340017	0	0	0	NA	0	NA
SMR3B	0	0	0	NA	0	NA
TNFRSF13B	0	0	0	NA	0	NA
CFHR5	0	0	0	NA	0	NA
LOC283731	0	0	0	NA	0	NA
PMCHL1	0	0	0	NA	0	NA
CALML5	0	0	0	NA	0	NA
MAGED4:NC_000023.10:51928008-51935364	0	0	0	NA	0	NA
OPN5	0	0	0	NA	0	NA
SYT6	0	0	0	NA	0	NA
LOC100128098	0	0	0	NA	0	NA
C8orf86	0	0	0	NA	0	NA
PLA2G4F	0	0	0	NA	0	NA
TCL1A	0	0	0	NA	0	NA
CYP26A1	0	0	0	NA	0	NA
CYP4F8	0	0	0	NA	0	NA
PHGR1	0	0	0	NA	0	NA
C1QTNF8	0	0	0	NA	0	NA
CST1	0	0	0	NA	0	NA
LOC342918	0	0	0	NA	0	NA
TRIM49L2	0	0	0	NA	0	NA
ACAN	0	0	0	NA	0	NA
GTSF1	0	0	0	NA	0	NA
SPACA1	0	0	0	NA	0	NA
TRPV5	0	0	0	NA	0	NA
CST4	0	0	0	NA	0	NA
SPANXN2	0	0	0	NA	0	NA
CPN2	0	0	0	NA	0	NA
LOC100132396	0	0	0	NA	0	NA
FRMD7	0	0	0	NA	0	NA
SPANXN4	0	0	0	NA	0	NA
ASGR2	0	0	0	NA	0	NA
DAZ1	0	0	0	NA	0	NA
SCGB1A1	0	0	0	NA	0	NA
CST9	0	0	0	NA	0	NA
DAZ2	0	0	0	NA	0	NA
PIP	0	0	0	NA	0	NA
DAZ3	0	0	0	NA	0	NA
IL28A	0	0	0	NA	0	NA
VSX1	0	0	0	NA	0	NA
DAZ4	0	0	0	NA	0	NA
FAM92B	0	0	0	NA	0	NA
OCM	0	0	0	NA	0	NA
C6orf191	0	0	0	NA	0	NA
FCGR1B	0	0	0	NA	0	NA
L1TD1	0	0	0	NA	0	NA
SP9	0	0	0	NA	0	NA
TSPAN32	0	0	0	NA	0	NA
ZFP92	0	0	0	NA	0	NA
H2AFB3:NC_000023.10:154610428-154610944	0	0	0	NA	0	NA
LOC338864	0	0	0	NA	0	NA
LOC90586	0	0	0	NA	0	NA
MIR596	0	0	0	NA	0	NA
LHX9	0	0	0	NA	0	NA
LOC388387	0	0	0	NA	0	NA
LOC440131	0	0	0	NA	0	NA
MIR553	0	0	0	NA	0	NA
PLP1	0	0	0	NA	0	NA
SNORA36C	0	0	0	NA	0	NA
VNN3	0	0	0	NA	0	NA
GALP	0	0	0	NA	0	NA
C12orf77	0	0	0	NA	0	NA
H2AFB3:NC_000023.10:154689080-154689596	0	0	0	NA	0	NA
RBMY2EP	0	0	0	NA	0	NA
TAS2R50	0	0	0	NA	0	NA
TMEM14E	0	0	0	NA	0	NA
CLEC4M	0	0	0	NA	0	NA
FOXD4L1	0	0	0	NA	0	NA
SMPX	0	0	0	NA	0	NA
FAM153B	0	0	0	NA	0	NA
GYPA	0	0	0	NA	0	NA
AADAC	0	0	0	NA	0	NA
GYPB	0	0	0	NA	0	NA
TCEB3CL:NC_000018.9:44548658-44550298	0	0	0	NA	0	NA
PCDHB1	0	0	0	NA	0	NA
GGTLC2	0	0	0	NA	0	NA
MIR3179-2:NC_000016.9:16394016-16394099	0	0	0	NA	0	NA
TRIM49	0	0	0	NA	0	NA
PPIAL4F:NC_000001.10:148806015-148806799	0	0	0	NA	0	NA
MIR19B1	0	0	0	NA	0	NA
NKD2	0	0	0	NA	0	NA
CNGA3	0	0	0	NA	0	NA
LOC150527	0	0	0	NA	0	NA
GPR139	0	0	0	NA	0	NA
TCEB3CL	0	0	0	NA	0	NA
CEACAM21	0	0	0	NA	0	NA
MIR3185	0	0	0	NA	0	NA
CSTT	0	0	0	NA	0	NA
KRT27	0	0	0	NA	0	NA
MAB21L1	0	0	0	NA	0	NA
MOBP	0	0	0	NA	0	NA
DEFB121	0	0	0	NA	0	NA
HSFY1	0	0	0	NA	0	NA
HSFY2	0	0	0	NA	0	NA
LOC100129515	0	0	0	NA	0	NA
MIR3179-2:NC_000016.9:18505751-18505834	0	0	0	NA	0	NA
LILRB2	0	0	0	NA	0	NA
TFAP2D	0	0	0	NA	0	NA
DBIL5P2	0	0	0	NA	0	NA
TMSB15B	0	0	0	NA	0	NA
AZU1	0	0	0	NA	0	NA
LILRB5	0	0	0	NA	0	NA
MIR3621	0	0	0	NA	0	NA
SULT2A1	0	0	0	NA	0	NA
HSFY2:NC_000024.9:20893326-20935621	0	0	0	NA	0	NA
LOC100132963	0	0	0	NA	0	NA
TCEB3C:NC_000018.9:44548658-44550534	0	0	0	NA	0	NA
FCGR2B	0	0	0	NA	0	NA
HSFY1:NC_000024.9:20893326-20935601	0	0	0	NA	0	NA
LOC100130148	0	0	0	NA	0	NA
FCGR2C	0	0	0	NA	0	NA
FCRL2	0	0	0	NA	0	NA
RPRM	0	0	0	NA	0	NA
HHLA1	0	0	0	NA	0	NA
RAB9B	0	0	0	NA	0	NA
C14orf64	0	0	0	NA	0	NA
IL17F	0	0	0	NA	0	NA
HOXD1	0	0	0	NA	0	NA
LOC646743	0	0	0	NA	0	NA
TCEB3C	0	0	0	NA	0	NA
MS4A2	0	0	0	NA	0	NA
MAGED4B	0	0	0	NA	0	NA
NAP1L6	0	0	0	NA	0	NA
MIR567	0	0	0	NA	0	NA
MIR644	0	0	0	NA	0	NA
MS4A5	0	0	0	NA	0	NA
LOC340113	0	0	0	NA	0	NA
MIR921	0	0	0	NA	0	NA
CYLC2	0	0	0	NA	0	NA
MIR302D	0	0	0	NA	0	NA
EDN3	0	0	0	NA	0	NA
ZNF831	0	0	0	NA	0	NA
ADAMTS5	0	0	0	NA	0	NA
CYP4A22	0	0	0	NA	0	NA
DOC2B	0	0	0	NA	0	NA
WFDC6	0	0	0	NA	0	NA
PRSS38	0	0	0	NA	0	NA
TRHR	0	0	0	NA	0	NA
COL6A4P1	0	0	0	NA	0	NA
HSD3BP4	0	0	0	NA	0	NA
LOC440905	0	0	0	NA	0	NA
KRT37	0	0	0	NA	0	NA
KRT39	0	0	0	NA	0	NA
OR2AT4	0	0	0	NA	0	NA
MMP27	0	0	0	NA	0	NA
CNTD2	0	0	0	NA	0	NA
PCGEM1	0	0	0	NA	0	NA
EDDM3A	0	0	0	NA	0	NA
MYCN	0	0	0	NA	0	NA
PPIAL4A:NC_000001.10:147954760-147955419	0	0	0	NA	0	NA
AKAP4	0	0	0	NA	0	NA
LTF	0	0	0	NA	0	NA
NCRNA00246B	0	0	0	NA	0	NA
HEPACAM	0	0	0	NA	0	NA
MIR215	0	0	0	NA	0	NA
RFPL2	0	0	0	NA	0	NA
FOLR2	0	0	0	NA	0	NA
PRAMEF14:NC_000001.10:13668269-13673511	0	0	0	NA	0	NA
DKFZp451B082	0	0	0	NA	0	NA
LOC148824	0	0	0	NA	0	NA
LOC643406	0	0	0	NA	0	NA
NPHS2	0	0	0	NA	0	NA
IQCF1	0	0	0	NA	0	NA
SSX4B	0	0	0	NA	0	NA
IQCF2	0	0	0	NA	0	NA
B3GAT1	0	0	0	NA	0	NA
CYP2A13	0	0	0	NA	0	NA
DMP1	0	0	0	NA	0	NA
GGT8P	0	0	0	NA	0	NA
MIR550A1	0	0	0	NA	0	NA
SNORA70F	0	0	0	NA	0	NA
TEX28	0	0	0	NA	0	NA
AMPD1	0	0	0	NA	0	NA
HTN1	0	0	0	NA	0	NA
PLSCR5	0	0	0	NA	0	NA
GPR37L1	0	0	0	NA	0	NA
MCHR2	0	0	0	NA	0	NA
SNORD116-2:NC_000015.9:25310172-25310269	0	0	0	NA	0	NA
CLEC7A	0	0	0	NA	0	NA
FTLP10	0	0	0	NA	0	NA
LRTM2	0	0	0	NA	0	NA
PRAMEF13	0	0	0	NA	0	NA
SIX3	0	0	0	NA	0	NA
PRAMEF14	0	0	0	NA	0	NA
HTR2A	0	0	0	NA	0	NA
KRTAP4-11	0	0	0	NA	0	NA
KRT33B	0	0	0	NA	0	NA
PRAMEF17	0	0	0	NA	0	NA
GPIHBP1	0	0	0	NA	0	NA
MIR3921	0	0	0	NA	0	NA
SNORD116-6	0	0	0	NA	0	NA
TCF15	0	0	0	NA	0	NA
DUXA	0	0	0	NA	0	NA
USH1C	0	0	0	NA	0	NA
C21orf94	0	0	0	NA	0	NA
SIGLECP3	0	0	0	NA	0	NA
PDZK1IP1	0	0	0	NA	0	NA
LOC386597	0	0	0	NA	0	NA
MFSD6L	0	0	0	NA	0	NA
MIR3609	0	0	0	NA	0	NA
OR7D2	0	0	0	NA	0	NA
C14orf48	0	0	0	NA	0	NA
TAS2R42	0	0	0	NA	0	NA
FAM75A6	0	0	0	NA	0	NA
ODF4	0	0	0	NA	0	NA
TMPRSS11BNL	0	0	0	NA	0	NA
NCRNA00246	0	0	0	NA	0	NA
WNT8A	0	0	0	NA	0	NA
APOH	0	0	0	NA	0	NA
GDEP	0	0	0	NA	0	NA
FAM180B	0	0	0	NA	0	NA
GCG	0	0	0	NA	0	NA
MIR550B1	0	0	0	NA	0	NA
C20orf185	0	0	0	NA	0	NA
FMO2	0	0	0	NA	0	NA
MIR34A	0	0	0	NA	0	NA
CCL24	0	0	0	NA	0	NA
PROP1	0	0	0	NA	0	NA
CXCR2P1	0	0	0	NA	0	NA
TREML3	0	0	0	NA	0	NA
PVALB	0	0	0	NA	0	NA
FLJ37505	0	0	0	NA	0	NA
TRYX3	0	0	0	NA	0	NA
UGT2B15	0	0	0	NA	0	NA
LILRA3	0	0	0	NA	0	NA
MIR1278	0	0	0	NA	0	NA
UGT2B17	0	0	0	NA	0	NA
EPS8L3	0	0	0	NA	0	NA
C17orf64	0	0	0	NA	0	NA
CELA1	0	0	0	NA	0	NA
IGLL3P	0	0	0	NA	0	NA
MIR1910	0	0	0	NA	0	NA
PLA2G5	0	0	0	NA	0	NA
OR8G1	0	0	0	NA	0	NA
NCRNA00295	0	0	0	NA	0	NA
OR8G2	0	0	0	NA	0	NA
PPIAL4B:NC_000001.10:147954635-147955419	0	0	0	NA	0	NA
C10orf99	0	0	0	NA	0	NA
OR8G5	0	0	0	NA	0	NA
VENTX	0	0	0	NA	0	NA
CEACAM7	0	0	0	NA	0	NA
CYP4A11	0	0	0	NA	0	NA
BSPH1	0	0	0	NA	0	NA
LOC285326	0	0	0	NA	0	NA
MAGEB6	0	0	0	NA	0	NA
NBPF4	0	0	0	NA	0	NA
RP1-177G6.2	0	0	0	NA	0	NA
MEG8	0	0	0	NA	0	NA
C14orf180	0	0	0	NA	0	NA
CCT8L2	0	0	0	NA	0	NA
NBPF6	0	0	0	NA	0	NA
C21orf130	0	0	0	NA	0	NA
C5orf40	0	0	0	NA	0	NA
C8B	0	0	0	NA	0	NA
CXorf21	0	0	0	NA	0	NA
SUCNR1	0	0	0	NA	0	NA
CYP7A1	0	0	0	NA	0	NA
APOC3	0	0	0	NA	0	NA
SSX4:NC_000023.10:48261524-48271344	0	0	0	NA	0	NA
UGT2B15:NC_000004.11:69512315-69536374	0	0	0	NA	0	NA
CRNN	0	0	0	NA	0	NA
SNORD127	0	0	0	NA	0	NA
DEFB1	0	0	0	NA	0	NA
DEFB122	0	0	0	NA	0	NA
NHEG1	0	0	0	NA	0	NA
ONECUT1	0	0	0	NA	0	NA
TMSB15A	0	0	0	NA	0	NA
CHRNA4	0	0	0	NA	0	NA
FTMT	0	0	0	NA	0	NA
REM1	0	0	0	NA	0	NA
VN1R2	0	0	0	NA	0	NA
SIGLEC11	0	0	0	NA	0	NA
CCKAR	0	0	0	NA	0	NA
LRRC25	0	0	0	NA	0	NA
LCE1A	0	0	0	NA	0	NA
SPINLW1-WFDC6	0	0	0	NA	0	NA
HBZ	0	0	0	NA	0	NA
C20orf85	0	0	0	NA	0	NA
SLC7A3	0	0	0	NA	0	NA
CCR5	0	0	0	NA	0	NA
REXO1L1	0	0	0	NA	0	NA
FAM26D	0	0	0	NA	0	NA
MIR1270-2:NC_000019.9:20579240-20579322	0	0	0	NA	0	NA
TTTY4B:NC_000024.9:25082602-25119431	0	0	0	NA	0	NA
MIR3198	0	0	0	NA	0	NA
AGXT2L1	0	0	0	NA	0	NA
TTTY4B	0	0	0	NA	0	NA
TTTY4C	0	0	0	NA	0	NA
CCDC105	0	0	0	NA	0	NA
SLC22A12	0	0	0	NA	0	NA
KRTAP2-1	0	0	0	NA	0	NA
KRTAP2-2	0	0	0	NA	0	NA
KIR3DX1	0	0	0	NA	0	NA
GOLGA6L1	0	0	0	NA	0	NA
KRTAP2-4	0	0	0	NA	0	NA
SPATA3	0	0	0	NA	0	NA
ORM1	0	0	0	NA	0	NA
ORM2	0	0	0	NA	0	NA
MIR1270-1	0	0	0	NA	0	NA
POTED	0	0	0	NA	0	NA
TTTY4C:NC_000024.9:27209230-27246039	0	0	0	NA	0	NA
MIR1270-2	0	0	0	NA	0	NA
LOC100272216	0	0	0	NA	0	NA
H2AFB2	0	0	0	NA	0	NA
IFNA1	0	0	0	NA	0	NA
REXO1L2P:NC_000008.10:86727073-86728150	0	0	0	NA	0	NA
LOC150527:NC_000002.11:131294143-131307468	0	0	0	NA	0	NA
LOC642929	0	0	0	NA	0	NA
TTTY4:NC_000024.9:27209230-27246039	0	0	0	NA	0	NA
MIR1270-1:NC_000019.9:20579240-20579322	0	0	0	NA	0	NA
PRAMEF21	0	0	0	NA	0	NA
TTTY4C:NC_000024.9:25082602-25119431	0	0	0	NA	0	NA
KISS1	0	0	0	NA	0	NA
LOC150527:NC_000002.11:131294143-131307471	0	0	0	NA	0	NA
SPAG11A	0	0	0	NA	0	NA
KCNC3	0	0	0	NA	0	NA
LOC284632	0	0	0	NA	0	NA
TTTY4:NC_000024.9:25082602-25119431	0	0	0	NA	0	NA
H2AFB2:NC_000023.10:154689241-154689588	0	0	0	NA	0	NA
C7orf65	0	0	0	NA	0	NA
PLUNC	0	0	0	NA	0	NA
TTTY4	0	0	0	NA	0	NA
METTL11B	0	0	0	NA	0	NA
REXO1L2P:NC_000008.10:86775050-86776128	0	0	0	NA	0	NA
TTTY4B:NC_000024.9:27209230-27246039	0	0	0	NA	0	NA
IFNA13	0	0	0	NA	0	NA
LOC646743:NC_000002.11:131294143-131307488	0	0	0	NA	0	NA
LOC100130264	0	0	0	NA	0	NA
LILRB4	0	0	0	NA	0	NA
AICDA	0	0	0	NA	0	NA
NOTO	0	0	0	NA	0	NA
DRGX	0	0	0	NA	0	NA
FAM3D	0	0	0	NA	0	NA
AMELY	0	0	0	NA	0	NA
OR52I1	0	0	0	NA	0	NA
SERPINA4	0	0	0	NA	0	NA
OR52I2	0	0	0	NA	0	NA
C2orf80	0	0	0	NA	0	NA
TSPY4	0	0	0	NA	0	NA
GPHB5	0	0	0	NA	0	NA
PBOV1	0	0	0	NA	0	NA
LOC100134317	0	0	0	NA	0	NA
LOC643763	0	0	0	NA	0	NA
DMRT3	0	0	0	NA	0	NA
GOT1L1	0	0	0	NA	0	NA
FGF19	0	0	0	NA	0	NA
C15orf2	0	0	0	NA	0	NA
FAM9A	0	0	0	NA	0	NA
SSX1	0	0	0	NA	0	NA
GJA8	0	0	0	NA	0	NA
UGT2A1	0	0	0	NA	0	NA
PRY:NC_000024.9:24217903-24242154	0	0	0	NA	0	NA
UGT2A2	0	0	0	NA	0	NA
PRY2:NC_000024.9:24217903-24242154	0	0	0	NA	0	NA
LOC390705:NC_000016.9:33298268-33298702	0	0	0	NA	0	NA
KLK12	0	0	0	NA	0	NA
HTR3A	0	0	0	NA	0	NA
HIST3H3	0	0	0	NA	0	NA
LOC100287718	0	0	0	NA	0	NA
LOC221122	0	0	0	NA	0	NA
TDGF1	0	0	0	NA	0	NA
NCRNA00254	0	0	0	NA	0	NA
FCER2	0	0	0	NA	0	NA
TSPY4:NC_000024.9:9195452-9218480	0	0	0	NA	0	NA
POU3F3	0	0	0	NA	0	NA
TARP	0	0	0	NA	0	NA
LOC390705	0	0	0	NA	0	NA
OR4C45	0	0	0	NA	0	NA
MIR941-2:NC_000020.10:62550906-62550994	0	0	0	NA	0	NA
EMX2	0	0	0	NA	0	NA
PRAMEF9:NC_000001.10:13641973-13648988	0	0	0	NA	0	NA
MIR941-3:NC_000020.10:62550890-62551003	0	0	0	NA	0	NA
CD3E	0	0	0	NA	0	NA
PSG7	0	0	0	NA	0	NA
PRAMEF15:NC_000001.10:13641973-13648987	0	0	0	NA	0	NA
VCX3A	0	0	0	NA	0	NA
VCX3B	0	0	0	NA	0	NA
PRAMEF5:NC_000001.10:13359819-13369057	0	0	0	NA	0	NA
RD3	0	0	0	NA	0	NA
LOC400238	0	0	0	NA	0	NA
CABP2	0	0	0	NA	0	NA
MIR941-1	0	0	0	NA	0	NA
LOC440117	0	0	0	NA	0	NA
PRAMEF6	0	0	0	NA	0	NA
AA06	0	0	0	NA	0	NA
MIR941-3	0	0	0	NA	0	NA
PRAMEF9	0	0	0	NA	0	NA
HIST1H4D	0	0	0	NA	0	NA
VCX	0	0	0	NA	0	NA
PRAMEF10	0	0	0	NA	0	NA
PRAMEF15	0	0	0	NA	0	NA
POTEG	0	0	0	NA	0	NA
C19orf75	0	0	0	NA	0	NA
SNORD116-3	0	0	0	NA	0	NA
SNORD116-5	0	0	0	NA	0	NA
SNORD116-7	0	0	0	NA	0	NA
WBSCR28	0	0	0	NA	0	NA
SNORD116-9	0	0	0	NA	0	NA
FRMPD2P1	0	0	0	NA	0	NA
HERV-V2	0	0	0	NA	0	NA
SNORD116-5:NC_000015.9:25307479-25307575	0	0	0	NA	0	NA
VCX2	0	0	0	NA	0	NA
SNORD116-7:NC_000015.9:25307479-25307575	0	0	0	NA	0	NA
OR7E5P	0	0	0	NA	0	NA
DES	0	0	0	NA	0	NA
CD1A	0	0	0	NA	0	NA
HLA-DRB6	0	0	0	NA	0	NA
C10orf93	0	0	0	NA	0	NA
LOC283143	0	0	0	NA	0	NA
ALPI	0	0	0	NA	0	NA
GPRC6A	0	0	0	NA	0	NA
SNORD116-3:NC_000015.9:25302006-25302102	0	0	0	NA	0	NA
GYPE	0	0	0	NA	0	NA
SNORD116-9:NC_000015.9:25302006-25302102	0	0	0	NA	0	NA
PRAMEF6:NC_000001.10:13359833-13368936	0	0	0	NA	0	NA
KRT26	0	0	0	NA	0	NA
CA4	0	0	0	NA	0	NA
MIR941-2:NC_000020.10:62550850-62550938	0	0	0	NA	0	NA
LMOD2	0	0	0	NA	0	NA
MRGPRX2	0	0	0	NA	0	NA
RBMY2FP	0	0	0	NA	0	NA
SLC5A9	0	0	0	NA	0	NA
LOC284688	0	0	0	NA	0	NA
FAM170A	0	0	0	NA	0	NA
PRR20E:NC_000013.10:57728195-57731216	0	0	0	NA	0	NA
DUX4L5:NC_000010.10:135490279-135495193	0	0	0	NA	0	NA
PLA2G2E	0	0	0	NA	0	NA
PRR20A:NC_000013.10:57728195-57731216	0	0	0	NA	0	NA
G6PC2	0	0	0	NA	0	NA
KRT36	0	0	0	NA	0	NA
LDLRAD1	0	0	0	NA	0	NA
KRTAP10-10	0	0	0	NA	0	NA
TNMD	0	0	0	NA	0	NA
PRR20C:NC_000013.10:57741331-57744352	0	0	0	NA	0	NA
PRR20B:NC_000013.10:57721622-57724643	0	0	0	NA	0	NA
PRR20A:NC_000013.10:57734766-57737787	0	0	0	NA	0	NA
GSTA1	0	0	0	NA	0	NA
LRRC32	0	0	0	NA	0	NA
GSTA2	0	0	0	NA	0	NA
IFNK	0	0	0	NA	0	NA
PRAMEF21:NC_000001.10:13742802-13747803	0	0	0	NA	0	NA
TTTY2B:NC_000024.9:9573895-9596085	0	0	0	NA	0	NA
ZP4	0	0	0	NA	0	NA
BHLHE22	0	0	0	NA	0	NA
SNAR-B1:NC_000019.9:50642375-50642494	0	0	0	NA	0	NA
AMAC1L2	0	0	0	NA	0	NA
DUX4L6:NC_000010.10:135490279-135495193	0	0	0	NA	0	NA
PRR20D:NC_000013.10:57728195-57731216	0	0	0	NA	0	NA
DUX2:NC_000010.10:135493660-135498492	0	0	0	NA	0	NA
DUX4L2:NC_000010.10:135490279-135495193	0	0	0	NA	0	NA
DUX4L5:NC_000010.10:135483681-135491883	0	0	0	NA	0	NA
APOA1	0	0	0	NA	0	NA
SNAR-B1	0	0	0	NA	0	NA
CRCT1	0	0	0	NA	0	NA
GIMAP1-GIMAP5	0	0	0	NA	0	NA
SNAR-B2	0	0	0	NA	0	NA
FGF6	0	0	0	NA	0	NA
PRR20E:NC_000013.10:57721622-57724643	0	0	0	NA	0	NA
TTTY2:NC_000024.9:9573895-9596085	0	0	0	NA	0	NA
APOA5	0	0	0	NA	0	NA
PRR20D:NC_000013.10:57734766-57737787	0	0	0	NA	0	NA
SLITRK1	0	0	0	NA	0	NA
SPRR2G	0	0	0	NA	0	NA
FAM90A25P	0	0	0	NA	0	NA
FGF8	0	0	0	NA	0	NA
LCN10	0	0	0	NA	0	NA
PRR20B:NC_000013.10:57741331-57744352	0	0	0	NA	0	NA
PRR20A:NC_000013.10:57721622-57724643	0	0	0	NA	0	NA
NUDT10	0	0	0	NA	0	NA
DUX4L2:NC_000010.10:135483678-135491883	0	0	0	NA	0	NA
RNY5	0	0	0	NA	0	NA
DMRTB1	0	0	0	NA	0	NA
RGS8	0	0	0	NA	0	NA
FAM41AY1:NC_000024.9:20551156-20566932	0	0	0	NA	0	NA
FAM124B	0	0	0	NA	0	NA
XIRP1	0	0	0	NA	0	NA
CES1P1	0	0	0	NA	0	NA
RBMXL2	0	0	0	NA	0	NA
SNAR-B2:NC_000019.9:50637002-50637121	0	0	0	NA	0	NA
NXNL1	0	0	0	NA	0	NA
SPINK1	0	0	0	NA	0	NA
PRR20C:NC_000013.10:57728195-57731216	0	0	0	NA	0	NA
DUX4L3:NC_000010.10:135490279-135495193	0	0	0	NA	0	NA
DUX4L6:NC_000010.10:135483681-135491883	0	0	0	NA	0	NA
MIR29B2	0	0	0	NA	0	NA
MAGEA10	0	0	0	NA	0	NA
TPRX1	0	0	0	NA	0	NA
LOC100289255	0	0	0	NA	0	NA
OR1M1	0	0	0	NA	0	NA
TTLL2	0	0	0	NA	0	NA
GZMK	0	0	0	NA	0	NA
PRR20E:NC_000013.10:57741331-57744352	0	0	0	NA	0	NA
MAS1	0	0	0	NA	0	NA
PRR20D:NC_000013.10:57721622-57724643	0	0	0	NA	0	NA
PRR20C:NC_000013.10:57734766-57737787	0	0	0	NA	0	NA
PRR20B:NC_000013.10:57715052-57718073	0	0	0	NA	0	NA
PRR20A:NC_000013.10:57741331-57744352	0	0	0	NA	0	NA
MS4A14	0	0	0	NA	0	NA
SCGB3A1	0	0	0	NA	0	NA
TCF23	0	0	0	NA	0	NA
KRTAP3-3	0	0	0	NA	0	NA
RLN3	0	0	0	NA	0	NA
TRIM42	0	0	0	NA	0	NA
LCN8	0	0	0	NA	0	NA
LOC254312	0	0	0	NA	0	NA
KRTAP10-6	0	0	0	NA	0	NA
MIR200A	0	0	0	NA	0	NA
CYP1A2	0	0	0	NA	0	NA
DUX4L7:NC_000010.10:135483681-135491883	0	0	0	NA	0	NA
PRR20B:NC_000013.10:57728195-57731216	0	0	0	NA	0	NA
CXorf66	0	0	0	NA	0	NA
DUX4L3:NC_000010.10:135483681-135491883	0	0	0	NA	0	NA
PTH2	0	0	0	NA	0	NA
DAZL	0	0	0	NA	0	NA
INSM1	0	0	0	NA	0	NA
PRR20E:NC_000013.10:57715052-57718073	0	0	0	NA	0	NA
PRR20D:NC_000013.10:57741331-57744352	0	0	0	NA	0	NA
LOC339240	0	0	0	NA	0	NA
MIR3662	0	0	0	NA	0	NA
PRR20A	0	0	0	NA	0	NA
PRR20C:NC_000013.10:57721622-57724643	0	0	0	NA	0	NA
PRR20B	0	0	0	NA	0	NA
PRR20C	0	0	0	NA	0	NA
PRY	0	0	0	NA	0	NA
PRR20D	0	0	0	NA	0	NA
PRR20E	0	0	0	NA	0	NA
FCRL1	0	0	0	NA	0	NA
CSAG1	0	0	0	NA	0	NA
CLEC4GP1	0	0	0	NA	0	NA
PRY2	0	0	0	NA	0	NA
ACTL9	0	0	0	NA	0	NA
FAM41AY2:NC_000024.9:20551156-20566932	0	0	0	NA	0	NA
RFPL4A	0	0	0	NA	0	NA
MIR367	0	0	0	NA	0	NA
TRPC2	0	0	0	NA	0	NA
PNMA5	0	0	0	NA	0	NA
CT45A1	0	0	0	NA	0	NA
CT45A2	0	0	0	NA	0	NA
LOC285972	0	0	0	NA	0	NA
CT45A3	0	0	0	NA	0	NA
POM121L4P	0	0	0	NA	0	NA
CT45A4	0	0	0	NA	0	NA
VSTM2B	0	0	0	NA	0	NA
CT45A6	0	0	0	NA	0	NA
SPANXF1:NC_000023.10:140084756-140085871	0	0	0	NA	0	NA
GKN2	0	0	0	NA	0	NA
MIR520G	0	0	0	NA	0	NA
KRT31	0	0	0	NA	0	NA
MIR520H	0	0	0	NA	0	NA
FLJ42392	0	0	0	NA	0	NA
USP17L6P	0	0	0	NA	0	NA
OPN1LW	0	0	0	NA	0	NA
NRSN1	0	0	0	NA	0	NA
SNTN	0	0	0	NA	0	NA
GIMAP4	0	0	0	NA	0	NA
MUC15	0	0	0	NA	0	NA
SFRP4	0	0	0	NA	0	NA
SPANXB2:NC_000023.10:140084756-140085871	0	0	0	NA	0	NA
MIR339	0	0	0	NA	0	NA
PRR9	0	0	0	NA	0	NA
RASL12	0	0	0	NA	0	NA
DUPD1	0	0	0	NA	0	NA
OPN1MW	0	0	0	NA	0	NA
MIR1260	0	0	0	NA	0	NA
PCDHB17	0	0	0	NA	0	NA
PRB1	0	0	0	NA	0	NA
PRB2	0	0	0	NA	0	NA
MIR3124	0	0	0	NA	0	NA
LYZL6	0	0	0	NA	0	NA
NUDT11	0	0	0	NA	0	NA
H1FOO	0	0	0	NA	0	NA
KCNJ8	0	0	0	NA	0	NA
MAGEA4	0	0	0	NA	0	NA
ADCYAP1	0	0	0	NA	0	NA
IRX6	0	0	0	NA	0	NA
MAGEA9	0	0	0	NA	0	NA
CD300LG	0	0	0	NA	0	NA
OR51E1	0	0	0	NA	0	NA
RIPPLY1	0	0	0	NA	0	NA
GDF6	0	0	0	NA	0	NA
LACRT	0	0	0	NA	0	NA
MAGEA12	0	0	0	NA	0	NA
CXorf49B	0	0	0	NA	0	NA
MS4A12	0	0	0	NA	0	NA
MAGEA9B	0	0	0	NA	0	NA
SPANXF1	0	0	0	NA	0	NA
CHAT	0	0	0	NA	0	NA
MIR197	0	0	0	NA	0	NA
LOC389033	0	0	0	NA	0	NA
SPANXB1	0	0	0	NA	0	NA
C20orf71	0	0	0	NA	0	NA
MIR3616	0	0	0	NA	0	NA
SPANXB2	0	0	0	NA	0	NA
MIR1915	0	0	0	NA	0	NA
SPANXB1:NC_000023.10:140096761-140097876	0	0	0	NA	0	NA
OPN1MW2	0	0	0	NA	0	NA
SPINLW1	0	0	0	NA	0	NA
SPINT4	0	0	0	NA	0	NA
CT45A4:NC_000023.10:134928697-134936735	0	0	0	NA	0	NA
OR7E91P	0	0	0	NA	0	NA
OLFM1	0	0	0	NA	0	NA
MAGEA9:NC_000023.10:148863600-148869399	0	0	0	NA	0	NA
FAM25B	0	0	0	NA	0	NA
FAM25C	0	0	0	NA	0	NA
LGALS14	0	0	0	NA	0	NA
LOC729121	0	0	0	NA	0	NA
SLAMF1	0	0	0	NA	0	NA
MAB21L2	0	0	0	NA	0	NA
FAM25G	0	0	0	NA	0	NA
C1orf180	0	0	0	NA	0	NA
SPANXC	0	0	0	NA	0	NA
OR2H1	0	0	0	NA	0	NA
CXorf49:NC_000023.10:70983140-70987051	0	0	0	NA	0	NA
CXCL9	0	0	0	NA	0	NA
MAGEA9B:NC_000023.10:148863593-148869399	0	0	0	NA	0	NA
LINGO4	0	0	0	NA	0	NA
NKX2-1	0	0	0	NA	0	NA
FAM75C2	0	0	0	NA	0	NA
RGS13	0	0	0	NA	0	NA
FGB	0	0	0	NA	0	NA
UGT3A1	0	0	0	NA	0	NA
LOC400548	0	0	0	NA	0	NA
CT45A5	0	0	0	NA	0	NA
HBE1	0	0	0	NA	0	NA
CHP2	0	0	0	NA	0	NA
SSX2B:NC_000023.10:52780308-52790617	0	0	0	NA	0	NA
FAM25B:NC_000010.10:48247662-48252125	0	0	0	NA	0	NA
SPINK14	0	0	0	NA	0	NA
PABPC1L2B	0	0	0	NA	0	NA
SERPINA9	0	0	0	NA	0	NA
C20orf123	0	0	0	NA	0	NA
SSX2:NC_000023.10:52725946-52736249	0	0	0	NA	0	NA
SOSTDC1	0	0	0	NA	0	NA
FRG2	0	0	0	NA	0	NA
FCER1A	0	0	0	NA	0	NA
KLRF2	0	0	0	NA	0	NA
ADAMDEC1	0	0	0	NA	0	NA
PMP2	0	0	0	NA	0	NA
PRAMEF1	0	0	0	NA	0	NA
MIR3180-2:NC_000016.9:16403736-16403823	0	0	0	NA	0	NA
PRAMEF2	0	0	0	NA	0	NA
PRAMEF5	0	0	0	NA	0	NA
DEFB106A	0	0	0	NA	0	NA
DEFB106B	0	0	0	NA	0	NA
FRG2B	0	0	0	NA	0	NA
HSD3B1	0	0	0	NA	0	NA
KIR3DL3	0	0	0	NA	0	NA
SERPINB11	0	0	0	NA	0	NA
ADIPOQ	0	0	0	NA	0	NA
CLECL1	0	0	0	NA	0	NA
MIR1180	0	0	0	NA	0	NA
MOXD2P	0	0	0	NA	0	NA
ANKRD33	0	0	0	NA	0	NA
CYP2A7	0	0	0	NA	0	NA
DEFB106A:NC_000008.10:7682694-7686575	0	0	0	NA	0	NA
OR1L4	0	0	0	NA	0	NA
SSX2:NC_000023.10:52780308-52790617	0	0	0	NA	0	NA
MKRN3	0	0	0	NA	0	NA
S100A7L2	0	0	0	NA	0	NA
C14orf86	0	0	0	NA	0	NA
SNORA54	0	0	0	NA	0	NA
PRHOXNB	0	0	0	NA	0	NA
KCNJ9	0	0	0	NA	0	NA
HBG2	0	0	0	NA	0	NA
MAGEA5	0	0	0	NA	0	NA
KIAA0748	0	0	0	NA	0	NA
OR10AD1	0	0	0	NA	0	NA
FOXS1	0	0	0	NA	0	NA
OR1Q1	0	0	0	NA	0	NA
DLK1	0	0	0	NA	0	NA
MIR3180-1	0	0	0	NA	0	NA
SPINK7	0	0	0	NA	0	NA
CRYGN	0	0	0	NA	0	NA
IRGM	0	0	0	NA	0	NA
MIR3180-2	0	0	0	NA	0	NA
MIR3180-3	0	0	0	NA	0	NA
DEFB106B:NC_000008.10:7682694-7686575	0	0	0	NA	0	NA
OR2C1	0	0	0	NA	0	NA
KRTAP3-2	0	0	0	NA	0	NA
USP17L2	0	0	0	NA	0	NA
ZCCHC5	0	0	0	NA	0	NA
MIR3180-2:NC_000016.9:18496037-18496124	0	0	0	NA	0	NA
MIR558	0	0	0	NA	0	NA
FAM25G:NC_000010.10:48247662-48252125	0	0	0	NA	0	NA
MIR3180-1:NC_000016.9:16403732-16403825	0	0	0	NA	0	NA
MIR3180-1:NC_000016.9:18496035-18496128	0	0	0	NA	0	NA
SSX2B	0	0	0	NA	0	NA
FAM181A	0	0	0	NA	0	NA
MIR3180-3:NC_000016.9:16403732-16403825	0	0	0	NA	0	NA
MIR3180-3:NC_000016.9:18496035-18496128	0	0	0	NA	0	NA
NOBOX	0	0	0	NA	0	NA
FAM25C:NC_000010.10:48247662-48252125	0	0	0	NA	0	NA
OC90	0	0	0	NA	0	NA
CPXM1	0	0	0	NA	0	NA
APOC4	0	0	0	NA	0	NA
LOC100288255	0	0	0	NA	0	NA
C5orf49	0	0	0	NA	0	NA
HEMGN	0	0	0	NA	0	NA
SULT1C3	0	0	0	NA	0	NA
SULT1C4	0	0	0	NA	0	NA
CA7	0	0	0	NA	0	NA
LOC149620	0	0	0	NA	0	NA
FFAR1	0	0	0	NA	0	NA
LOC147646	0	0	0	NA	0	NA
LOC283432	0	0	0	NA	0	NA
PLA2G2C	0	0	0	NA	0	NA
ADH1C	0	0	0	NA	0	NA
GOLGA6L6	0	0	0	NA	0	NA
CCL14-CCL15	0	0	0	NA	0	NA
PRND	0	0	0	NA	0	NA
SLC6A1	0	0	0	NA	0	NA
OR4F4	0	0	0	NA	0	NA
LOC644669	0	0	0	NA	0	NA
OCM2	0	0	0	NA	0	NA
OR4F17	0	0	0	NA	0	NA
KRTAP5-1	0	0	0	NA	0	NA
KRTAP5-2	0	0	0	NA	0	NA
PPP1R1A	0	0	0	NA	0	NA
CSN1S2BP	0	0	0	NA	0	NA
KRTAP5-5	0	0	0	NA	0	NA
KRTAP5-6	0	0	0	NA	0	NA
KRTAP5-7	0	0	0	NA	0	NA
TCP10L2	0	0	0	NA	0	NA
CDX1	0	0	0	NA	0	NA
FAM138F	0	0	0	NA	0	NA
NKX6-3	0	0	0	NA	0	NA
HBA1	0	0	0	NA	0	NA
HBA2	0	0	0	NA	0	NA
DUX4L5:NC_000004.11:190998679-191000289	0	0	0	NA	0	NA
PRAMEF19:NC_000001.10:13694889-13698405	0	0	0	NA	0	NA
FAM138A:NC_000019.9:76220-77690	0	0	0	NA	0	NA
FAM138F:NC_000019.9:76220-77690	0	0	0	NA	0	NA
BARHL2	0	0	0	NA	0	NA
DMRTC1B:NC_000023.10:72091859-72095622	0	0	0	NA	0	NA
LOC442132	0	0	0	NA	0	NA
PRAMEF3	0	0	0	NA	0	NA
DMRTC1B	0	0	0	NA	0	NA
KIR3DL1	0	0	0	NA	0	NA
SPANXA1:NC_000023.10:140671806-140672836	0	0	0	NA	0	NA
DMRTC1:NC_000023.10:72091859-72095622	0	0	0	NA	0	NA
DUX4L6:NC_000004.11:190998679-191000289	0	0	0	NA	0	NA
DUX4L2:NC_000004.11:190998679-191000289	0	0	0	NA	0	NA
PRAMEF18:NC_000001.10:13694889-13698405	0	0	0	NA	0	NA
C2orf14	0	0	0	NA	0	NA
OR5L1	0	0	0	NA	0	NA
OR5L2	0	0	0	NA	0	NA
PRAMEF18	0	0	0	NA	0	NA
PRAMEF19	0	0	0	NA	0	NA
LOC645434	0	0	0	NA	0	NA
SPANXA1	0	0	0	NA	0	NA
SPANXA2	0	0	0	NA	0	NA
SSX5	0	0	0	NA	0	NA
PRAMEF22:NC_000001.10:13328833-13331671	0	0	0	NA	0	NA
TCP10	0	0	0	NA	0	NA
BTNL3	0	0	0	NA	0	NA
LOC284661	0	0	0	NA	0	NA
ABP1	0	0	0	NA	0	NA
HERV-V1	0	0	0	NA	0	NA
C4orf40	0	0	0	NA	0	NA
PRAMEF22	0	0	0	NA	0	NA
DUX4L3:NC_000004.11:190998679-191000289	0	0	0	NA	0	NA
C14orf177	0	0	0	NA	0	NA
SPANXA2:NC_000023.10:140677835-140678899	0	0	0	NA	0	NA
XKR5	0	0	0	NA	0	NA
DMRTC1	0	0	0	NA	0	NA
DEFB119	0	0	0	NA	0	NA
LCN1	0	0	0	NA	0	NA
MAGEB1	0	0	0	NA	0	NA
OR2T34	0	0	0	NA	0	NA
MBD3L2	0	0	0	NA	0	NA
MBD3L3	0	0	0	NA	0	NA
MBD3L4	0	0	0	NA	0	NA
MBD3L5	0	0	0	NA	0	NA
MGC44328	0	0	0	NA	0	NA
MIR3147	0	0	0	NA	0	NA
SPANXD	0	0	0	NA	0	NA
SPANXE	0	0	0	NA	0	NA
FAM138A	0	0	0	NA	0	NA
FAM138B	0	0	0	NA	0	NA
FAM138C	0	0	0	NA	0	NA
DUX4L3:NC_000004.11:191005273-191006883	0	0	0	NA	0	NA
CFC1B	0	0	0	NA	0	NA
CACNG5	0	0	0	NA	0	NA
PDCD1	0	0	0	NA	0	NA
CFC1:NC_000002.11:131350335-131357082	0	0	0	NA	0	NA
CFC1B:NC_000002.11:131350353-131357251	0	0	0	NA	0	NA
DUX4L4:NC_000004.11:191005273-191006883	0	0	0	NA	0	NA
NCRUPAR	0	0	0	NA	0	NA
DUX4	0	0	0	NA	0	NA
CXorf49	0	0	0	NA	0	NA
CXorf49B:NC_000023.10:70934224-70938135	0	0	0	NA	0	NA
FAM90A7	0	0	0	NA	0	NA
DUX4L5:NC_000004.11:191005273-191006883	0	0	0	NA	0	NA
CSPG4P1Y	0	0	0	NA	0	NA
NMS	0	0	0	NA	0	NA
H2BFXP:NC_000023.10:103315219-103317502	0	0	0	NA	0	NA
CSH1	0	0	0	NA	0	NA
DUX4L6:NC_000004.11:191005273-191006883	0	0	0	NA	0	NA
KRTAP9-4	0	0	0	NA	0	NA
ACCN4	0	0	0	NA	0	NA
DUX4L2:NC_000004.11:191005273-191006883	0	0	0	NA	0	NA
H2BFXP	0	0	0	NA	0	NA
CSPG4P2Y	0	0	0	NA	0	NA
FABP12	0	0	0	NA	0	NA
CXorf65	0	0	0	NA	0	NA
C4orf11	0	0	0	NA	0	NA
FAM90A7:NC_000008.10:7413660-7417234	0	0	0	NA	0	NA
CFC1	0	0	0	NA	0	NA
CRABP1	0	0	0	NA	0	NA
TCTN1	211.962	211.954	211.969	1.00007172	0.000103467	0.977299354	1	7.72766
ADCK5	84.2249	84.2218	84.2281	1.000075167	0.000108439	1	1	6.39618
SOCS6	445.485	445.455	445.514	1.000132644	0.000191353	0.999502572	1	8.79923
VPS45	468.997	469.044	468.951	0.999803075	-0.000284131	0.998257863	1	8.87344
ACAP3	212.652	212.674	212.629	0.9997916	-0.000300688	1	1	7.73235
CKS1B	212.918	212.941	212.896	0.999788666	-0.000304922	0.994882539	1	7.73415
PAFAH1B1	1972.76	1972.55	1972.98	1.000218937	0.000315825	0.984637636	1	10.946
KBTBD6	191.132	191.155	191.109	0.999757568	-0.000349798	0.993626132	1	7.57842
ZMYND11	1056.74	1056.61	1056.87	1.000253153	0.000365176	0.99966934	1	10.0454
LACTB2	289.274	289.237	289.311	1.000255483	0.000368537	0.957660869	1	8.1763
UBL3	360.536	360.585	360.487	0.999728803	-0.000391307	0.987455909	1	8.494
NFS1	442.773	442.843	442.704	0.999686619	-0.000452184	0.96410134	1	8.79042
PRLR	1.64435	1.64463	1.64406	0.999652065	-0.000502052	1	1	0.717516
MDM4	607.52	607.641	607.4	0.999603436	-0.000572235	1	1	9.24679
TANC1	1082.85	1083.08	1082.63	0.999591847	-0.000588961	0.995847739	1	10.0806
SETD1A	732.579	732.732	732.427	0.999583914	-0.00060041	0.998474282	1	9.51684
TMEM132A	208.027	208.073	207.981	0.999558137	-0.000637614	1	1	7.70063
NDOR1	1099.35	1099.6	1099.1	0.999546026	-0.000655095	0.987624154	1	10.1024
RPSA	2333.05	2332.5	2333.6	1.000471375	0.000679891	0.960925495	1	11.188
CATSPER3	31.7526	31.7601	31.745	0.999526735	-0.000682939	0.98954348	1	4.9888
GJA5	9.57045	9.57272	9.56818	0.999525967	-0.000684047	1	1	3.25859
KHDRBS3	169.439	169.48	169.398	0.999516541	-0.000697652	0.977297843	1	7.40462
LOC100127888	19.0159	19.0111	19.0208	1.00050823	0.000733035	0.988337206	1	4.24914
VPS26A	1046.98	1047.25	1046.71	0.999490658	-0.000735012	0.953346961	1	10.032
LOC100289341	20.4114	20.4055	20.4172	1.000573957	0.000827807	1	1	4.3513
CRY1	383.385	383.499	383.27	0.999404276	-0.000859704	0.971757313	1	8.58265
TSPAN31	293.751	293.843	293.66	0.999376554	-0.000899722	0.993497421	1	8.19845
ATG4C	239.848	239.928	239.768	0.999333916	-0.000961276	0.990694744	1	7.90598
CYTH3	801.743	801.462	802.023	1.00070076	0.00101063	0.993971564	1	9.647
TRIAP1	366.547	366.683	366.411	0.999258434	-0.00107025	0.996852001	1	8.51786
CELF1	1699.62	1700.28	1698.95	0.99921927	-0.0011268	0.981819796	1	10.731
F13A1	1.67986	1.67919	1.68054	1.000807859	0.00116502	1	1	0.748345
MTF2	516.916	516.7	517.133	1.000837648	0.00120796	0.996164549	1	9.01379
GOLGA7B	12.5487	12.5539	12.5434	0.999160249	-0.00121201	1	1	3.64946
ADNP2	986.751	986.331	987.171	1.000852067	0.00122875	0.980338007	1	9.94654
SAMD15	15.0343	15.0409	15.0277	0.999123678	-0.00126482	1	1	3.91019
MCM7	3153.54	3152.16	3154.93	1.00087936	0.00126809	0.968133408	1	11.6228
MYPN	5.45098	5.44854	5.45341	1.000894419	0.0012898	1	1	2.44651
WDR31	245.367	245.483	245.251	0.999052205	-0.00136803	0.995808995	1	7.9388
EXOSC8	742.018	741.664	742.371	1.000953074	0.00137434	0.991696671	1	9.53531
CHRM5	22.0309	22.0415	22.0204	0.999043055	-0.00138124	0.966399673	1	4.46146
YY1	1351.24	1350.59	1351.89	1.000963797	0.0013898	0.99701753	1	10.4001
TK2	214.269	214.163	214.374	1.000986644	0.00142272	0.996017214	1	7.74328
CCAR1	1826.15	1825.19	1827.11	1.001051262	0.00151585	0.987078336	1	10.8346
TMEM65	283.304	283.466	283.142	0.998857516	-0.0016492	0.997460079	1	8.14621
HS2ST1	1360.53	1359.75	1361.31	1.001145426	0.00165156	0.995065583	1	10.4099
KIAA0355	334.36	334.166	334.554	1.001159358	0.00167163	1	1	8.38526
C1orf144	1285.13	1284.37	1285.89	1.001178998	0.00169993	0.984061391	1	10.3277
PDLIM3	53.7261	53.6943	53.7579	1.001184454	0.00170779	1	1	5.74755
MBNL1	2022.49	2023.73	2021.26	0.998779198	-0.00176232	0.993067669	1	10.9819
LYRM5	108.569	108.497	108.64	1.001313106	0.00189317	0.979981071	1	6.76246
MED4	410.114	409.841	410.388	1.001333085	0.00192195	0.962486473	1	8.67988
NHS	607.978	607.55	608.407	1.001410625	0.00203367	0.983763728	1	9.24788
RMI1	1117.68	1118.5	1116.86	0.998531729	-0.00211982	0.958256509	1	10.1263
PISD	523.778	524.172	523.385	0.998498069	-0.00216846	0.979733844	1	9.03281
TP53BP2	501.889	502.266	501.512	0.998497491	-0.00216929	0.984854953	1	8.97122
JMJD6	240.124	240.307	239.94	0.998472815	-0.00220495	0.975831599	1	7.90763
GCA	142.717	142.605	142.83	1.001581677	0.00228007	1	1	7.15702
ABHD15	91.2586	91.3329	91.1843	0.998372172	-0.00235037	0.983916988	1	6.51189
GNA13	1374.32	1375.44	1373.2	0.99836764	-0.00235692	0.981836397	1	10.4245
SDR42E1	260.458	260.245	260.672	1.00164104	0.00236558	0.972866371	1	8.02491
SNAP23	436.512	436.145	436.879	1.001683343	0.00242651	0.97756833	1	8.76988
PIH1D1	609.861	609.342	610.381	1.001704282	0.00245667	0.991495221	1	9.25234
UBAC2	1061.76	1060.82	1062.69	1.001767749	0.00254807	0.990745159	1	10.0522
LOC339751	1407.17	1405.92	1408.43	1.001783679	0.00257101	0.96763432	1	10.4586
C6orf115	299.382	299.11	299.655	1.001822158	0.00262643	0.989176695	1	8.22584
S100A1	31.4247	31.4537	31.3957	0.998154768	-0.00266457	0.96888815	1	4.97383
FBXL20	299.656	299.379	299.934	1.001854285	0.00267269	0.984252817	1	8.22716
METTL6	332.022	331.7	332.344	1.001940011	0.00279613	0.984891911	1	8.37514
C20orf194	440.811	441.238	440.383	0.998061084	-0.00279998	0.969753669	1	8.78401
C17orf91	95.5683	95.6615	95.4751	0.998050651	-0.00281506	0.998595162	1	6.57846
LAMA3	6050.8	6056.73	6044.86	0.998040047	-0.00283039	0.964005744	1	12.5629
PAWR	1365.17	1363.82	1366.53	1.001983916	0.00285935	0.968585739	1	10.4149
SLC46A1	564.694	565.254	564.133	0.998017031	-0.00286366	0.987210159	1	9.14132
UBE2Q2	291.313	291.605	291.021	0.997995851	-0.00289428	0.985749247	1	8.18643
NMNAT1	284.708	284.422	284.994	1.002011983	0.00289976	0.971647516	1	8.15334
NAALADL2	316.223	316.541	315.904	0.997988725	-0.00290458	0.95958495	1	8.3048
MED13	2139.6	2141.76	2137.44	0.997981863	-0.0029145	0.976450892	1	11.0631
CREBBP	1166.41	1165.22	1167.59	1.002035012	0.00293292	0.964798423	1	10.1879
FAM190B	918.84	917.896	919.783	1.002055042	0.00296176	1	1	9.84367
CTPS	1914.51	1916.49	1912.52	0.997927779	-0.00299269	0.9469745	1	10.9028
COQ4	616.97	616.325	617.616	1.002093318	0.00301686	1	1	9.26906
CCDC103	25.0172	25.0434	24.991	0.997909378	-0.00301929	1	1	4.64485
ACVR1B	391.295	390.884	391.706	1.002103055	0.00303088	0.98620584	1	8.61211
ORAI1	209.949	210.17	209.728	0.997900741	-0.00303177	0.985645223	1	7.71389
ACACB	98.4546	98.3505	98.5586	1.002115722	0.00304912	0.98463253	1	6.62139
PIGN	668.63	667.922	669.339	1.00212022	0.00305559	0.994264496	1	9.38507
DDX41	689.73	688.994	690.466	1.002136015	0.00307833	0.97978154	1	9.42989
AP1B1	1478.93	1477.31	1480.54	1.002184663	0.00314836	0.992385891	1	10.5303
LRRC37B	77.3859	77.4711	77.3007	0.997800148	-0.00317721	0.952034156	1	6.274
USP12	456.669	456.146	457.191	1.002291679	0.00330241	0.992855906	1	8.835
SMCR8	572.609	571.929	573.289	1.002377284	0.00342563	0.981431144	1	9.16141
LPIN1	662.689	663.478	661.9	0.997622176	-0.00343456	0.977768963	1	9.37219
C17orf37	200.326	200.57	200.083	0.99756959	-0.00351061	0.981922126	1	7.64621
PKIA	39.6741	39.6256	39.7225	1.002447649	0.0035269	0.993123241	1	5.31012
DDA1	401.255	401.764	400.746	0.997466191	-0.00366015	0.941733994	1	8.64837
RPL26	3016.34	3012.48	3020.19	1.002559809	0.00368831	0.959821963	1	11.5586
LOC152217	159.592	159.387	159.797	1.002569511	0.00370227	1	1	7.31824
MAPKAPK5	467.365	466.76	467.971	1.002595094	0.00373908	0.990534561	1	8.86841
TOPBP1	1702.44	1700.23	1704.64	1.0025966	0.00374125	0.96641077	1	10.7334
ZNF414	95.9853	96.1138	95.8568	0.997326216	-0.00386262	1	1	6.58474
SEC63	1595.76	1597.92	1593.6	0.997297589	-0.00390403	0.985356355	1	10.64
ZNF749	105.28	105.423	105.138	0.997291671	-0.00391259	0.912206874	1	6.71809
UFM1	1052.58	1054	1051.15	0.997290795	-0.00391386	0.996252783	1	10.0397
FMN2	1719.92	1722.26	1717.58	0.997282955	-0.0039252	0.970673745	1	10.7481
RAB8A	748.006	749.032	746.981	0.997260965	-0.00395701	0.98676051	1	9.54691
KIAA1958	341.496	341.966	341.027	0.997255343	-0.00396515	1	1	8.41573
FBXL15	78.2016	78.3092	78.094	0.997251088	-0.0039713	1	1	6.28913
RNF13	401.604	402.162	401.046	0.997224817	-0.00400931	0.980600282	1	8.64963
HPCAL4	28.7556	28.7959	28.7153	0.997200501	-0.00404449	1	1	4.84577
TTYH1	1.22896	1.22718	1.23074	1.002901837	0.0041804	1	1	0.297439
RBM8A	465.097	465.774	464.42	0.997092399	-0.00420089	0.946653776	1	8.86139
COMMD2	463.896	463.22	464.571	1.002916588	0.00420162	0.993825117	1	8.85766
RNF181	317.044	317.512	316.577	0.997055221	-0.00425469	0.985584652	1	8.30854
LOC643542	45.0588	45.1257	44.9918	0.99703339	-0.00428627	1	1	5.49374
RPL38	1425.88	1428.01	1423.75	0.997018354	-0.00430803	0.94494202	1	10.4776
MLF1	189.948	189.663	190.233	1.003006647	0.00433117	0.998741801	1	7.56946
CHFR	348.371	347.846	348.896	1.003019395	0.0043495	1	1	8.44448
ZNF564	86.8633	86.9945	86.7322	0.996985068	-0.0043562	0.98989303	1	6.44068
PLA2G10	3.72919	3.72352	3.73485	1.00304297	0.00438341	1	1	1.89886
CMTM6	1613.1	1610.65	1615.56	1.003046089	0.0043879	0.946904786	1	10.6556
MAP4K5	953.158	951.706	954.611	1.003052555	0.0043972	1	1	9.89657
BRMS1	511.692	512.473	510.911	0.996953377	-0.00440206	0.952139797	1	8.99913
PPIL4	595.933	595.02	596.846	1.003068953	0.00442078	0.969955844	1	9.21901
TRAK2	588.203	589.113	587.293	0.996910784	-0.0044637	1	1	9.20017
MTDH	3234.97	3229.92	3240.03	1.003131553	0.00451082	0.968195376	1	11.6595
C7orf30	217.086	216.746	217.426	1.003137899	0.00451994	1	1	7.76212
NOP58	2508.75	2504.78	2512.73	1.003171873	0.0045688	0.980098021	1	11.2928
DPP9	1255.78	1257.81	1253.74	0.996769167	-0.00466865	0.982706315	1	10.2944
TTLL9	2.51822	2.5141	2.52235	1.003283989	0.00473003	1	1	1.33241
MLANA	40.8324	40.7649	40.8999	1.003311078	0.00476898	0.998129009	1	5.35164
PRDM10	244.265	244.67	243.859	0.996686792	-0.00478789	1	1	7.9323
NEK8	82.6746	82.5373	82.8119	1.003327718	0.00479291	0.99572405	1	6.36937
MED30	151.491	151.748	151.234	0.996615937	-0.00489045	0.998594997	1	7.24309
CHST8	0.861517	0.862986	0.860049	0.996595769	-0.00491965	1	1	-0.215048
LOC100500773	0.861517	0.862986	0.860049	0.996595769	-0.00491965	1	1	-0.215048
HSD17B12	1747.78	1744.79	1750.77	1.003426081	0.00493434	0.968246616	1	10.7713
NAPSB	35.8268	35.7648	35.8888	1.003466953	0.00499311	1	1	5.16297
NCAPG2	1336.36	1334.04	1338.68	1.003475373	0.00500521	0.98592449	1	10.3841
STK10	959.288	957.618	960.958	1.003487776	0.00502304	0.984867629	1	9.90582
TMEM219	328.334	328.908	327.76	0.996509804	-0.0050441	0.988788031	1	8.35902
MAP3K2	491.069	491.932	490.206	0.996491361	-0.0050708	0.936895373	1	8.93978
PNRC1	192.282	192.62	191.944	0.996489628	-0.00507331	0.985994336	1	7.58708
ZDHHC8	443.623	442.842	444.404	1.003528382	0.00508142	0.925708608	1	8.79319
ZBTB7B	506.963	507.858	506.068	0.996476136	-0.00509284	0.960367734	1	8.98574
C7orf28B	31.4363	31.4921	31.3805	0.996456012	-0.00512197	1	1	4.97436
SLC25A40	236.229	235.803	236.654	1.003609547	0.0051981	0.98369646	1	7.88404
PRRC2C	6074.49	6085.5	6063.49	0.996384268	-0.00522585	1	1	12.5685
C11orf95	119.237	119.019	119.456	1.003671747	0.00528751	1	1	6.89769
LOC100128881	239.551	239.99	239.112	0.996339146	-0.00529119	0.991104781	1	7.90419
DUSP28	31.8438	31.9031	31.7846	0.996285984	-0.00536817	1	1	4.99294
SAR1A	1333.55	1331.04	1336.06	1.003771983	0.00543158	0.970337082	1	10.3811
C10orf91	7.55998	7.57421	7.54574	0.99624076	-0.00543366	1	1	2.91838
C22orf28	1120.74	1118.63	1122.86	1.003781549	0.00544533	0.990898856	1	10.1302
TNFSF10	29.0038	28.949	29.0585	1.003784353	0.00544936	1	1	4.85817
AZI2	916.293	914.529	918.056	1.003856599	0.0055532	0.965139364	1	9.83966
TTC32	104.993	105.197	104.789	0.996129891	-0.00559422	0.963268254	1	6.71415
DIP2B	708.319	706.944	709.695	1.003891315	0.00560309	1	1	9.46826
ANKRD9	106.599	106.807	106.391	0.996101787	-0.00563492	0.956750552	1	6.73605
ST3GAL5	69.0177	68.8821	69.1533	1.003936796	0.00566845	0.978033149	1	6.10889
C8orf33	1180.16	1182.49	1177.83	0.996063236	-0.00569076	0.980516479	1	10.2048
UBE2MP1	366.471	365.745	367.197	1.003969343	0.00571522	0.990646395	1	8.51756
PTCD2	222.37	221.926	222.814	1.004001872	0.00576196	1	1	7.79682
TBC1D24	155.426	155.116	155.737	1.004002805	0.0057633	0.95099858	1	7.28008
RNPEP	936.643	934.756	938.529	1.004035949	0.00581092	0.952393498	1	9.87136
POMT2	302.745	303.358	302.133	0.995962391	-0.00583683	0.981988727	1	8.24196
MSL3	318.507	319.152	317.862	0.995960709	-0.00583927	0.966468112	1	8.31518
SAP18	642.428	641.124	643.731	1.00406688	0.00585537	0.973480867	1	9.32739
INPP1	268.325	268.869	267.78	0.995949227	-0.0058559	0.989610616	1	8.06784
GTF2IP1:NC_000007.13:74601104-74653445	0.843521	0.845233	0.841808	0.995948363	-0.00585715	1	1	-0.245505
NPHS1	0.843521	0.845233	0.841808	0.995948363	-0.00585715	1	1	-0.245505
ACOT6	0.843521	0.845233	0.841808	0.995948363	-0.00585715	1	1	-0.245505
LOC100093631:NC_000007.13:74601104-74653459	0.843521	0.845233	0.841808	0.995948363	-0.00585715	1	1	-0.245505
DNMT1	3411.27	3404.26	3418.29	1.004121805	0.00593429	1	1	11.7361
SNORD68	21.8712	21.9165	21.8259	0.995868626	-0.00597266	0.987859433	1	4.45096
CMBL	231.137	231.623	230.652	0.995804567	-0.00606546	0.994637017	1	7.85261
MGC16121	88.0161	87.8309	88.2013	1.00421684	0.00607082	0.963945044	1	6.4597
AAK1	763.274	761.662	764.885	1.004231127	0.00609135	0.978545818	1	9.57606
PAOX	35.4328	35.3567	35.5089	1.004304563	0.00619684	1	1	5.14701
COPS3	1509.43	1506.15	1512.7	1.004352013	0.006265	0.993579466	1	10.5598
CAPN5	39.9788	39.8919	40.0658	1.004359796	0.00627619	1	1	5.32116
CDC42EP4	248.571	249.115	248.027	0.995634367	-0.00631207	1	1	7.95752
SCAND2	162.387	162.032	162.743	1.004386105	0.00631398	0.994941748	1	7.3433
NOSTRIN	79.4468	79.622	79.2715	0.995598108	-0.00636461	0.949729779	1	6.31192
ZNF211	127.701	127.418	127.985	1.004443929	0.00639703	0.917640238	1	6.99663
PPP1R12B	412.197	413.116	411.278	0.995551488	-0.00643216	0.981615496	1	8.68719
SAP30	56.0323	56.1581	55.9065	0.995521252	-0.00647598	0.981576439	1	5.80819
DR1	1560.51	1564.03	1557	0.995505683	-0.00649854	0.971173921	1	10.6078
MLF2	1178.67	1176.01	1181.33	1.004523882	0.00651186	0.939564291	1	10.2029
CHM	366.616	367.447	365.786	0.995479091	-0.00653708	0.9068878	1	8.51813
RMND5A	756.563	754.839	758.287	1.004568737	0.00657628	0.942903289	1	9.56332
NXPH3	5.34851	5.36073	5.33629	0.995440823	-0.00659254	1	1	2.41914
ATAD3C	18.7461	18.7889	18.7033	0.995439854	-0.00659395	0.977168075	1	4.22852
USP24	1573.25	1569.61	1576.88	1.004628099	0.00666153	0.964263439	1	10.6195
WDR24	165.246	165.629	164.863	0.995370208	-0.00669489	0.95634681	1	7.36847
FAM45B	77.8798	77.6991	78.0605	1.004651874	0.00669567	1	1	6.28318
WDR25	132.606	132.298	132.914	1.004654055	0.00669881	0.954948518	1	7.051
NIPSNAP1	648.822	650.338	647.306	0.995337479	-0.00674233	0.98845737	1	9.34168
RRBP1	2772.35	2778.84	2765.87	0.99533285	-0.00674904	0.952560071	1	11.4369
ELOVL6	662.287	663.848	660.727	0.995298712	-0.00679852	0.933648385	1	9.37131
FAM46D	0.825524	0.82748	0.823568	0.995273178	-0.00683553	1	1	-0.276618
C2CD4C	0.825524	0.82748	0.823568	0.995273178	-0.00683553	1	1	-0.276618
ADAM21	2.46023	2.45436	2.46609	1.004780424	0.00688026	1	1	1.29879
USP6	7.8808	7.86188	7.89973	1.004814942	0.00692982	1	1	2.97834
TIA1	698.083	699.761	696.405	0.995204373	-0.00693527	0.948560367	1	9.44726
ALPP	5.81758	5.80336	5.83179	1.004898154	0.00704929	1	1	2.54042
RNF126P1	119.003	118.712	119.294	1.004902354	0.00705532	0.996028143	1	6.89485
GMPR2	891.974	889.785	894.163	1.004920218	0.00708097	0.974206332	1	9.80086
SCG5	36.8047	36.8958	36.7137	0.995065619	-0.00713643	0.994402805	1	5.20182
LARS	5523.69	5510	5537.38	1.004969871	0.00715225	0.963194512	1	12.4314
GDAP2	336.693	335.858	337.529	1.004975229	0.00715994	1	1	8.39529
TCF25	680.185	678.493	681.876	1.004986187	0.00717567	0.970242558	1	9.40978
RABGGTB	1866.64	1871.29	1861.98	0.995025207	-0.00719502	0.976116416	1	10.8662
MIIP	242.423	241.815	243.03	1.005024323	0.00723042	0.940401041	1	7.92138
SNX13	479.452	480.656	478.249	0.994991554	-0.00724381	0.958298494	1	8.90524
FOXH1	52.7698	52.6373	52.9023	1.005035097	0.00724588	0.985727357	1	5.72164
PLAGL2	629.438	631.025	627.851	0.994970151	-0.00727485	0.987388051	1	9.29792
ZNF530	147.348	147.72	146.975	0.994959315	-0.00729056	0.994292283	1	7.20308
LOC100129858	74.0264	74.2136	73.8392	0.994955784	-0.00729568	0.954905881	1	6.20997
PCMTD2	657.143	658.816	655.47	0.994921086	-0.007346	0.965137612	1	9.36006
SIRT6	198.355	197.85	198.861	1.005113876	0.00735896	0.976373206	1	7.63194
SLC36A1	257.098	257.754	256.442	0.994907889	-0.00736513	1	1	8.00618
INE1	10.8913	10.8635	10.9191	1.005121573	0.00737001	1	1	3.4451
WNK1	2744.89	2737.86	2751.93	1.005137764	0.00739325	0.939250949	1	11.4225
RPL23A	784.968	786.988	782.948	0.994866499	-0.00742515	0.962218118	1	9.61649
PRSS12	92.0099	91.7705	92.2493	1.005217742	0.00750804	1	1	6.52372
MRPS28	300.22	301.003	299.436	0.994793306	-0.0075313	0.955022043	1	8.22988
LSS	1100.36	1103.27	1097.45	0.994720581	-0.00763677	0.965345439	1	10.1038
FAM92A1	244.761	245.41	244.111	0.994705322	-0.0076589	0.986903187	1	7.93523
MCM4	3675.92	3685.71	3666.13	0.994687171	-0.00768523	0.943005371	1	11.8439
GAD2	1.2305	1.22718	1.23382	1.005406619	0.00777909	1	1	0.299242
STAP1	1.2305	1.22718	1.23382	1.005406619	0.00777909	1	1	0.299242
FCF1	631.581	629.874	633.289	1.005421042	0.00779979	0.979121841	1	9.30282
CRTC1	111.042	110.74	111.345	1.005458372	0.00785335	0.938342333	1	6.79497
ZNF684	56.6458	56.4915	56.8	1.005460004	0.00785569	1	1	5.8239
FBXW9	170.434	170.9	169.968	0.994544809	-0.00789172	0.956507124	1	7.41307
TRAIP	254.953	255.657	254.249	0.994496327	-0.00796205	0.954545905	1	7.99409
DKK3	612.669	610.972	614.366	1.005554377	0.0079911	0.96933291	1	9.25896
MLST8	280.887	280.107	281.667	1.005570879	0.00801478	0.952742534	1	8.13384
TGIF2	356.208	355.215	357.2	1.005588926	0.00804067	0.938146898	1	8.47657
LOC646471	25.3665	25.2955	25.4375	1.005614163	0.00807687	1	1	4.66485
C19orf40	44.3932	44.5177	44.2687	0.994405574	-0.00809371	1	1	5.47227
CENPL	397.721	396.601	398.84	1.005644623	0.00812057	1	1	8.63561
IDH3A	780.886	783.086	778.685	0.994379892	-0.00813097	0.932604763	1	9.60897
IP6K1	691.603	693.565	689.642	0.99434446	-0.00818238	0.968022704	1	9.4338
TAF11	447.236	445.965	448.506	1.005697054	0.00819579	0.963860719	1	8.80489
ZNF853	125.679	125.322	126.036	1.005699885	0.00819985	0.995006333	1	6.9736
SERBP1	4383.02	4370.56	4395.48	1.00570297	0.00820428	0.943056983	1	12.0977
FCHSD2	260.102	259.362	260.842	1.005706868	0.00820987	1	1	8.02293
C9orf37	168.19	168.669	167.711	0.99432207	-0.00821487	0.962132955	1	7.39395
PTPRQ	2.49699	2.48987	2.50411	1.005720521	0.00822945	1	1	1.32019
FLJ13224	1.24849	1.24493	1.25206	1.005720521	0.00822945	1	1	0.32019
OTX1	28.4271	28.5083	28.3459	0.994306526	-0.00823742	1	1	4.82919
C6orf108	133.228	132.847	133.61	1.005741155	0.00825905	0.976806901	1	7.05776
NUP85	891.138	893.69	888.585	0.994287475	-0.00826506	0.989463859	1	9.7995
SEC61A2	590.693	592.395	588.991	0.994254377	-0.00831309	0.962571741	1	9.20626
BCR	1131.37	1134.65	1128.09	0.994220233	-0.00836263	0.973327972	1	10.1439
TXN2	565.836	564.186	567.486	1.005849936	0.00841508	0.974037849	1	9.14424
MTG1	499.888	498.424	501.352	1.005875021	0.00845106	0.945046061	1	8.96546
TBK1	384.492	385.62	383.363	0.99414644	-0.00846971	0.953174971	1	8.58681
TSN	1314.39	1318.25	1310.52	0.994134823	-0.00848657	0.920264228	1	10.3602
TNFSF13B	0.842752	0.845233	0.840271	0.994130036	-0.00849352	1	1	-0.24682
FBXW7	254.501	253.749	255.253	1.005927864	0.00852685	0.977161152	1	7.99153
TBC1D10B	767.161	769.443	764.878	0.99406713	-0.00858481	0.95484804	1	9.58339
STX2	220.976	220.313	221.638	1.00601356	0.00864975	0.960797598	1	7.78774
C1orf96	225.423	224.747	226.1	1.00602256	0.00866266	0.94658768	1	7.81649
PLXNB1	586.353	584.591	588.114	1.006027686	0.00867001	0.929650306	1	9.19562
KLRG1	4.59046	4.60426	4.57666	0.99400539	-0.00867442	1	1	2.19864
KLHL9	564.768	566.468	563.067	0.993995318	-0.00868904	0.968476186	1	9.14151
ARHGAP4	5.40219	5.38591	5.41847	1.006045232	0.00869517	1	1	2.43354
ALG11	333.809	334.816	332.802	0.99398563	-0.0087031	0.925780992	1	8.38288
LONP2	825.775	828.27	823.28	0.993975956	-0.00871714	0.949995424	1	9.6896
IFT20	190.67	191.247	190.093	0.993970419	-0.00872518	0.991734654	1	7.57493
ZNF286B	248.86	249.62	248.1	0.993909324	-0.00881386	1	1	7.95919
WDR17	146.953	147.402	146.504	0.993907977	-0.00881581	0.944243006	1	7.19921
LSM7	338.096	339.129	337.063	0.99390651	-0.00881794	0.998370963	1	8.40129
TMEM163	2.47976	2.47211	2.48741	1.006186396	0.00889759	1	1	1.3102
C9orf91	545.211	546.895	543.527	0.993841453	-0.00891238	0.992362787	1	9.09067
ANXA2P3	784.409	781.959	786.859	1.006266812	0.00901289	0.963991455	1	9.61546
LOC388152	14.4336	14.3881	14.4791	1.006320794	0.00909028	1	1	3.85136
INPP5F	344.002	342.905	345.1	1.006400747	0.0092049	0.986462316	1	8.42628
CHTF18	382.88	384.102	381.658	0.993636255	-0.00921028	0.992027249	1	8.58075
CEACAM19	42.6786	42.8163	42.5409	0.993568819	-0.0093082	0.981746029	1	5.41544
HSPA1A	63.0492	63.2539	62.8445	0.993526886	-0.00936909	1	1	5.97841
CD97	316.498	315.468	317.529	1.00653164	0.00939252	0.990204507	1	8.30605
VPS24	1299.25	1303.5	1295	0.993481493	-0.009435	0.977564289	1	10.3435
GABRE	52.6853	52.8588	52.5118	0.993436846	-0.00949984	0.984338956	1	5.71933
IL1F7	0.824755	0.82748	0.822031	0.993415839	-0.00953035	1	1	-0.277962
CCDC135	55.3571	55.1739	55.5402	1.006639359	0.00954691	0.970585711	1	5.7907
ESCO1	502.378	500.712	504.044	1.006655257	0.0095697	0.969654026	1	8.97263
IMPDH2	4007.53	4020.85	3994.21	0.993375239	-0.00958931	0.952249479	1	11.9685
MTUS2	6.69613	6.71866	6.6736	0.993293739	-0.00970768	1	1	2.74333
FHIT	321.244	322.327	320.161	0.99327916	-0.00972885	0.940112404	1	8.32753
PHB2	1664.23	1669.86	1658.6	0.993255432	-0.00976332	0.937892899	1	10.7006
LIX1L	75.6111	75.3542	75.868	1.006819074	0.00980445	0.972433825	1	6.24053
XRCC6	3581.76	3569.58	3593.94	1.006826298	0.0098148	0.992213933	1	11.8065
TOB2	504.899	503.18	506.617	1.006830112	0.00982027	0.918916848	1	8.97985
ZNF213	203.452	202.758	204.145	1.006841679	0.00983684	0.936512891	1	7.66854
KDELR2	1994.48	2001.33	1987.62	0.99315275	-0.00991247	0.974704461	1	10.9618
ABCA7	185.559	186.197	184.92	0.993138418	-0.00993329	0.966608298	1	7.53573
PQLC2	201.194	200.5	201.888	1.006920334	0.00994955	0.928888075	1	7.65244
DIS3L2	308.74	309.806	307.674	0.993120285	-0.00995963	0.935432391	1	8.27025
CMC1	193.291	192.621	193.961	1.006955191	0.00999949	0.97311304	1	7.59463
BAG5	1034.28	1030.69	1037.86	1.006956438	0.0100013	1	1	10.0144
MRTO4	1180.73	1176.63	1184.82	1.006959767	0.010006	0.922109224	1	10.2055
BCL6	95.9197	95.586	96.2533	1.006981895	0.0100377	0.946739604	1	6.58375
ANP32A	1284.01	1288.49	1279.54	0.9930588	-0.010049	0.920438216	1	10.3264
TXNDC17	415.761	417.218	414.305	0.993017969	-0.0101083	0.968886859	1	8.69961
AK1	417.803	419.269	416.337	0.993006093	-0.0101255	0.964799491	1	8.70668
CRLS1	545.24	547.155	543.325	0.992999132	-0.0101356	0.905836487	1	9.09075
CSDA	3203.88	3215.25	3192.5	0.99292461	-0.0102439	0.970063764	1	11.6456
FANCE	452.538	454.147	450.929	0.992913188	-0.0102605	0.939062798	1	8.8219
PINK1	629.969	632.215	627.723	0.992894599	-0.0102875	0.971660388	1	9.29914
BUB1B	637.336	635.045	639.628	1.007217126	0.0103747	0.937176079	1	9.31591
EIF2S3	3082.96	3071.83	3094.09	1.007248667	0.0104199	0.940315746	1	11.5901
BMPR1A	145.476	144.95	146.001	1.007250218	0.0104221	1	1	7.18463
STIL	858.621	855.509	861.734	1.007276202	0.0104593	1	1	9.74588
TSFM	329.286	330.48	328.092	0.992772094	-0.0104655	0.951425521	1	8.3632
SH2D2A	81.2026	81.4978	80.9075	0.992757169	-0.0104872	0.998251505	1	6.34345
DPP4	2.0649	2.07241	2.05738	0.992747672	-0.010501	1	1	1.04607
ANKRD17	1913.99	1906.9	1921.08	1.007438615	0.0106919	0.971587101	1	10.9024
GRINL1A	469.791	471.54	468.042	0.992580793	-0.0107436	0.965421045	1	8.87587
BCL2L2	787.036	784.085	789.986	1.007525908	0.0108169	0.898847811	1	9.62029
NDRG4	56.4584	56.6701	56.2467	0.992529182	-0.0108186	1	1	5.81912
RHOBTB1	63.3061	63.5444	63.0677	0.992498815	-0.0108627	0.9465348	1	5.98427
REPS2	138.925	138.401	139.449	1.007578992	0.0108929	0.908167315	1	7.11816
PABPC1	13002.4	13051.5	12953.3	0.992473913	-0.0108989	1	1	13.6665
SENP3	1114.65	1110.39	1118.92	1.00768174	0.0110401	0.933590669	1	10.1224
TMF1	867.554	870.88	864.229	0.992362143	-0.0110614	0.950083456	1	9.76081
TTC38	120.41	120.873	119.947	0.992335762	-0.0110997	0.972502498	1	6.91181
ATAD2B	267.372	268.401	266.342	0.992329295	-0.0111091	0.972177306	1	8.0627
TBC1D22A	339.926	341.235	338.617	0.992329271	-0.0111092	0.893317768	1	8.40908
ZNF440	159.095	158.482	159.708	1.00773679	0.0111189	0.961972688	1	7.31375
C16orf74	305.983	307.166	304.8	0.992298447	-0.011154	0.949667335	1	8.25731
AMD1	1436.71	1442.3	1431.12	0.992250373	-0.0112239	0.973667393	1	10.4886
ATG13	758.319	755.359	761.279	1.007837137	0.0112625	0.919000734	1	9.56666
EIF4E2	247.725	246.757	248.693	1.007844691	0.0112733	0.975969989	1	7.9526
FBXL12	230.014	230.914	229.114	0.992206211	-0.0112881	0.984528186	1	7.84558
MINPP1	281.868	282.974	280.763	0.992185694	-0.0113179	0.946305305	1	8.13888
ORMDL1	535.496	537.622	533.37	0.992091518	-0.0114549	0.946672619	1	9.06473
PEX2	242.731	241.766	243.695	1.007978039	0.0114642	0.963630314	1	7.92321
KHSRP	3092.02	3104.39	3079.64	0.992027563	-0.0115479	0.954794649	1	11.5943
PEBP1	1327.74	1333.07	1322.41	0.992008481	-0.0115756	0.968278342	1	10.3748
TSSK3	18.3668	18.4406	18.293	0.991997208	-0.011592	0.968633529	1	4.19903
TEX101	6.32065	6.34608	6.29522	0.991986201	-0.011608	1	1	2.66007
YPEL1	57.0289	57.2593	56.7985	0.991951726	-0.0116582	0.995539667	1	5.83362
ZNF233	8.3865	8.4204	8.35261	0.991948547	-0.0116628	1	1	3.06807
PARD3	1058.6	1062.9	1054.3	0.991911319	-0.011717	0.923932037	1	10.0479
OGG1	229.961	229.027	230.896	1.008160502	0.0117253	0.915983229	1	7.84525
ZFAT	147.039	146.439	147.639	1.008197227	0.0117779	1	1	7.20006
GABPB1	417.497	415.787	419.207	1.008226065	0.0118192	0.956401444	1	8.70562
KRT86	10.4599	10.417	10.5027	1.008229867	0.0118246	1	1	3.38679
GTF2H5	215.874	214.987	216.76	1.008246852	0.0118489	0.985461877	1	7.75404
COL4A1	488.62	490.641	486.599	0.991761454	-0.0119349	0.968230938	1	8.93257
SH2B2	22.202	22.2939	22.1101	0.99175309	-0.0119471	1	1	4.47262
[truncated: 18,657 more rows]
