# Supplementary material for: A transcriptomic approach to elucidate the physiological significance of human cytochrome P450 2S1 in bronchial epithelial cells
Source: BMC Genomics. 2013 Nov 26;14:833. doi: 10.1186/1471-2164-14-833 (PMC3884200; doi:10.1186/1471-2164-14-833)
Supplement: Additional file 2 — Complete GO BP function annotation results of 995 differentially expressed genes. These genes exhibit a 2-fold change in expressions that were consistently either up or down-regulated between biological replicates (p < 0.01). [file 1471-2164-14-833-S2.xlsx]

## Sheet: Additional File 2
SUBMITTED GENES 995
Category	Term	Count	%	PValue	Genes	List Total	Pop Hits	Pop Total	Fold Enrichment	Bonferroni	Benjamini	FDR
GOTERM_BP_FAT	GO:0007155~cell adhesion	70	7.07071	3.52866e-08	CADM3 AEBP1 MPZL2 BCAN L1CAM EDIL3 NRCAM PCDH1 S1PR1 CHST10 ROBO1 TGFBI CNTNAP2 IZUMO1 LOXL2 CDH24 DSCAM ADAM9 SDK1 LEF1 CDHR5 PCDH7 GPR98 THY1 NCAM1 PODXL2 LSAMP SUSD5 PARVB ITGA2B CLDN18 EPDR1 GNE NEDD9 CDH2 CDH4 SCARF2 SEMA5A SORBS3 FAT4 COL27A1 BCL2 FAT2 COL6A2 COL6A1 SCARB1 COL8A1 THBS1 THBS2 COL8A2 THBS4 FLRT3 COL18A1 SVEP1 BMP1 OLR1 EFS CLDN20 ITGA4 ECM2 MUC4 LAMA1 CDH13 TMEM8B FREM2 CFDP1…	675	700	13528	2.00415	0.000103914	0.000103914	6.34088e-05
GOTERM_BP_FAT	GO:0022610~biological adhesion	70	7.07071	3.63392e-08	CADM3 AEBP1 MPZL2 BCAN L1CAM EDIL3 NRCAM PCDH1 S1PR1 CHST10 ROBO1 TGFBI CNTNAP2 IZUMO1 LOXL2 CDH24 DSCAM ADAM9 SDK1 LEF1 CDHR5 PCDH7 GPR98 THY1 NCAM1 PODXL2 LSAMP SUSD5 PARVB ITGA2B CLDN18 EPDR1 GNE NEDD9 CDH2 CDH4 SCARF2 SEMA5A SORBS3 FAT4 COL27A1 BCL2 FAT2 COL6A2 COL6A1 SCARB1 COL8A1 THBS1 THBS2 COL8A2 THBS4 FLRT3 COL18A1 SVEP1 BMP1 OLR1 EFS CLDN20 ITGA4 ECM2 MUC4 LAMA1 CDH13 TMEM8B FREM2 CFDP1…	675	701	13528	2.00129	0.000107013	5.35081e-05	6.53002e-05
GOTERM_BP_FAT	GO:0003002~regionalization	30	3.0303	1.48687e-07	NOG FOXA2 ZBTB16 GLI1 HOXC8 HOXA3 WNT3 HOXA4 DYNC2H1 NKX3-1 HHIP MLLT3 BMP4 EGR2 LMX1B LEF1 HES7 HOXB3 HOXB4 DLX1 HOXB2 HOXB7 HOXB6 FOXG1 MNX1 RIPPLY2 HOXB9 PTCH1 BMPR1B TBX18	675	197	13528	3.052	0.000437787	0.00014595	0.000267184
GOTERM_BP_FAT	GO:0007389~pattern specification process	35	3.53535	4.52492e-07	NOG FOXA2 FST ZBTB16 GLI1 SEMA5A HOXC8 HOXA3 WNT3 HOXA4 DYNC2H1 NKX3-1 HHIP PITX2 SIM2 MLLT3 BMP4 SATB2 EGR2 LMX1B LEF1 HES7 HOXB3 HOXB4 DLX1 HOXB2 HOXB7 HOXB6 FOXG1 MNX1 PTCH1 RIPPLY2 HOXB9 BMPR1B TBX18	675	267	13528	2.62716	0.0013317	0.000333092	0.000813108
GOTERM_BP_FAT	GO:0001501~skeletal system development	34	3.43434	5.66735e-05	FGFR1 RBP4 NOG AEBP1 PTGS2 HEXB ZBTB16 SLC26A2 GLI1 HOXC8 HOXA3 HOXA4 BCL2 CHST11 MYC BMP4 SATB2 BMP1 HES7 HOXB3 HOXB4 DLX1 HOXB2 CHRDL1 HOXB7 HOXB6 SORT1 FOXC1 HOXB9 RIPPLY2 BMPR1B CDH11 BMP8A IGFBP5	675	319	13528	2.13608	0.153723	0.0328306	0.101791
GOTERM_BP_FAT	GO:0030182~neuron differentiation	42	4.24242	7.5877e-05	FGFR1 FOXA2 TUBB2B RTN4RL1 BRSK2 GJA1 L1CAM CDH4 TGFB2 SEMA5A NRCAM EFHD1 HOXC8 S1PR1 UNC5B ROBO1 BCL2 CNTNAP2 LHX6 GFI1 RUNX3 DSCAM BMP4 EGR2 LMX1B STMN3 MAP1B FOXA1 NKX2-8 NTNG1 GPR98 TP73 THY1 SLIT3 PRKCQ DLX1 FOXG1 MAP2 MNX1 BMPR1B SLITRK5 NTM	675	438	13528	1.92179	0.200258	0.0365593	0.13626
GOTERM_BP_FAT	GO:0016337~cell-cell adhesion	30	3.0303	0.000119387	CADM3 CLDN18 MPZL2 L1CAM CDH2 CDH4 SCARF2 NRCAM PCDH1 ROBO1 FAT4 BCL2 FAT2 COL6A2 COL8A2 CDH24 ADAM9 BMP1 OLR1 CDHR5 CLDN20 ITGA4 PCDH7 GPR98 THY1 NCAM1 CDH13 FREM2 BMPR1B CDH11	675	276	13528	2.17842	0.296449	0.0489901	0.214317
GOTERM_BP_FAT	GO:0009953~dorsal/ventral pattern formation	12	1.21212	0.000158823	BMP4 NOG HOXB2 LMX1B FOXA2 FOXG1 DYNC2H1 MNX1 PTCH1 HHIP BMPR1B GLI1	675	60	13528	4.0083	0.373603	0.0567948	0.285015
GOTERM_BP_FAT	GO:0045785~positive regulation of cell adhesion	12	1.21212	0.000158823	CDH13 SAA1 IL12A CDK6 L1CAM EDIL3 ECM2 COL8A1 THBS1 TPM1 ADAM9 TGFB2	675	60	13528	4.0083	0.373603	0.0567948	0.285015
GOTERM_BP_FAT	GO:0048729~tissue morphogenesis	22	2.22222	0.000247659	BMP4 PGF FST LEF1 FZD3 TPM1 TGFB2 LAMA1 HOXB4 FOXQ1 HOXB2 EYA2 WNT3 CA9 FREM2 BCL2 FOXC1 PTCH1 MESP1 TBX18 NKX2-5 RUNX3	675	180	13528	2.44951	0.517825	0.0778521	0.444101
GOTERM_BP_FAT	GO:0048514~blood vessel morphogenesis	24	2.42424	0.000348972	BMP4 COL18A1 PDGFA PGF ANPEP TNFSF12 ITGA4 CDH2 JUNB TGFB2 THY1 SEMA5A CDH13 S1PR1 HOXA3 EREG ROBO1 EPGN ROBO4 ERAP1 FOXC1 THBS1 TNFAIP2 NKX2-5	675	211	13528	2.2796	0.642243	0.0976837	0.625236
GOTERM_BP_FAT	GO:0033273~response to vitamin	12	1.21212	0.000379488	BMP4 RBP4 MICB KYNU PTGS2 PDGFA BCL2 CDKN2D MAP1B PTCH1 IGFBP2 MEST	675	66	13528	3.64391	0.673003	0.0966258	0.679734
GOTERM_BP_FAT	GO:0048706~embryonic skeletal system development	13	1.31313	0.000396787	RBP4 NOG SATB2 HOXB3 HOXB4 DLX1 HOXA3 HOXB2 HOXB7 HOXA4 CHST11 HOXB6 HOXB9	675	77	13528	3.38363	0.689251	0.0928046	0.710616
GOTERM_BP_FAT	GO:0043009~chordate embryonic development	32	3.23232	0.00054389	RBP4 NOG FOXA2 TPM1 HOXA3 HOXA4 GATA6 CHST11 BTF3 NKX3-1 APBA2 NKX2-5 BMP4 SATB2 LMX1B LEF1 HES7 FZD3 JUNB HOXB3 HOXB4 DLX1 HOXB2 HOXB7 HOXB6 MNX1 RIPPLY2 HOXB9 PTCH1 FOXC1 PRDM1 TBX18	675	331	13528	1.93755	0.798546	0.115953	0.972853
GOTERM_BP_FAT	GO:0009952~anterior/posterior pattern formation	18	1.81818	0.000592245	FOXA2 LEF1 HES7 ZBTB16 HOXB3 HOXB4 HOXC8 HOXB2 HOXA3 WNT3 HOXB7 HOXA4 HOXB6 NKX3-1 HOXB9 RIPPLY2 TBX18 MLLT3	675	140	13528	2.57676	0.825299	0.117168	1.05891
GOTERM_BP_FAT	GO:0009792~embryonic development ending in birth or egg hatching	32	3.23232	0.000642324	RBP4 NOG FOXA2 TPM1 HOXA3 HOXA4 GATA6 CHST11 BTF3 NKX3-1 APBA2 NKX2-5 BMP4 SATB2 LMX1B LEF1 HES7 FZD3 JUNB HOXB3 HOXB4 DLX1 HOXB2 HOXB7 HOXB6 MNX1 RIPPLY2 HOXB9 PTCH1 FOXC1 PRDM1 TBX18	675	334	13528	1.92014	0.849268	0.118518	1.14796
GOTERM_BP_FAT	GO:0050678~regulation of epithelial cell proliferation	12	1.21212	0.000721969	LAMA1 NOG EREG EPGN NKX2-8 NKX3-1 CDK6 PTCH1 TBX18 RUNX3 FOXP2 TGFB2	675	71	13528	3.38729	0.880802	0.124478	1.28943
GOTERM_BP_FAT	GO:0050714~positive regulation of protein secretion	9	0.909091	0.000806385	PRKCQ RBP4 SAA1 TNFSF15 CASP1 NLRP3 IL1A ADAM9 TGFB2	675	41	13528	4.39935	0.907056	0.130425	1.43917
GOTERM_BP_FAT	GO:0048562~embryonic organ morphogenesis	17	1.71717	0.000940043	RBP4 SATB2 NOG SOBP FZD3 GLI1 HOXB3 HOXB4 HOXB2 HOXA3 HOXB7 HOXA4 HOXB6 CHST11 FOXG1 GFI1 MYC	675	133	13528	2.56169	0.937321	0.14262	1.67582
GOTERM_BP_FAT	GO:0048568~embryonic organ development	20	2.0202	0.000943265	RBP4 SATB2 NOG SOBP FZD3 JUNB GLI1 HOXB3 HOXB4 HOXB2 HOXA3 HOXA4 HOXB7 HOXB6 FOXF2 CHST11 FOXG1 PRDM1 GFI1 MYC	675	172	13528	2.3304	0.937914	0.13608	1.68151
GOTERM_BP_FAT	GO:0033189~response to vitamin A	9	0.909091	0.000953343	BMP4 RBP4 MICB PDGFA CDKN2D MAP1B PTCH1 IGFBP2 MEST	675	42	13528	4.2946	0.939731	0.13103	1.69933
GOTERM_BP_FAT	GO:0060429~epithelium development	24	2.42424	0.00097188	TXNIP BMP4 COL18A1 HRNR FOXA2 PGF FOXA1 FZD1 EHF FZD3 SCEL LAMA1 HOXB4 HOXB2 S1PR1 CA9 EREG GATA6 FREM2 BCL2 UPK1B PTCH1 TBX18 ADAM9	675	227	13528	2.11892	0.942936	0.127472	1.73211
GOTERM_BP_FAT	GO:0032526~response to retinoic acid	8	0.808081	0.00101377	BMP4 RBP4 MICB PDGFA CDKN2D PTCH1 IGFBP2 MEST	675	33	13528	4.85854	0.949565	0.126962	1.80612
GOTERM_BP_FAT	GO:0010033~response to organic substance	56	5.65657	0.0010354	ARSB KYNU AQP9 PTGS2 PGF PDGFA TLR2 DUOX1 DEK TGFB2 PRKAR2B EIF4EBP1 GATA3 TMEM102 SERPINA1 DNAJC4 CASP1 MYC ADAM9 EGR1 EGR2 GATM LEF1 GAL JUNB PPARGC1B PRKCQ CD83 THBD CA9 DNAJC25 RYR1 IL12A SORT1 CTSC RBP4 ADH6 DERL3 LIN28B BCL2 COL6A2 SCARB1 THBS1 NKX2-5 BMP4 TXNIP MAT2A MAP1B ABCG1 RERG P2RX4 CDH13 MAPK15 SMPD1 PTCH1 IGFBP2	675	721	13528	1.55662	0.952681	0.124224	1.84432
GOTERM_BP_FAT	GO:0008283~cell proliferation	38	3.83838	0.00109244	E2F1 FGF5 RBP4 PGF PDGFA FST NR6A1 E2F8 EHF ISG20 TGFB2 ZFP36L2 STAT4 BCL2 TGFBI CKLF CREG1 SCARB1 HHIP COL8A1 COL8A2 MYC RUNX3 IL1A BMP4 BST2 LMX1B ARTN FZD3 TNFSF9 CSGALNACT1 HOXB4 CDH13 LAMP3 EREG PCNA FOXC1 PTCH1	675	436	13528	1.74673	0.960005	0.125519	1.94499
GOTERM_BP_FAT	GO:0048732~gland development	17	1.71717	0.00110458	BMP4 XDH NOG FOXA1 HK2 LEF1 MDK GLI1 TGFB2 HOXB3 HOXA3 BCL2 NKX3-1 HOXB9 PTCH1 FOXC1 NKX2-5	675	135	13528	2.52374	0.961411	0.122073	1.9664
GOTERM_BP_FAT	GO:0001525~angiogenesis	18	1.81818	0.00111455	BMP4 COL18A1 PDGFA PGF ANPEP TNFSF12 TGFB2 THY1 SEMA5A CDH13 S1PR1 EREG ROBO1 EPGN ROBO4 ERAP1 THBS1 TNFAIP2	675	148	13528	2.43748	0.962528	0.118662	1.98397
GOTERM_BP_FAT	GO:0060348~bone development	16	1.61616	0.0011663	BMP4 SATB2 NOG BMP1 PTGS2 SLC26A2 GLI1 HOXB4 CHRDL1 BCL2 SORT1 RIPPLY2 FOXC1 BMP8A IGFBP5 CDH11	675	123	13528	2.60702	0.967832	0.11952	2.07519
GOTERM_BP_FAT	GO:0050680~negative regulation of epithelial cell proliferation	7	0.707071	0.00117358	EREG NKX2-8 NKX3-1 CDK6 PTCH1 RUNX3 TGFB2	675	25	13528	5.61161	0.968514	0.116185	2.08801
GOTERM_BP_FAT	GO:0032355~response to estradiol stimulus	10	1.0101	0.00127214	TXNIP BMP4 PTGS2 PDGFA MAPK15 MAP1B SERPINA1 PTCH1 IGFBP2 NKX2-5	675	54	13528	3.71139	0.976455	0.121263	2.26148
GOTERM_BP_FAT	GO:0030155~regulation of cell adhesion	17	1.71717	0.00129287	CDK6 L1CAM EDIL3 ECM2 TPM1 TGFB2 LAMA1 CDH13 S1PR1 SAA1 BCL2 TGFBI IL12A ADAM22 THBS1 COL8A1 ADAM9	675	137	13528	2.4869	0.977851	0.119265	2.29793
GOTERM_BP_FAT	GO:0048598~embryonic morphogenesis	29	2.92929	0.0014965	RBP4 NOG FOXA2 SOBP ZBTB16 GLI1 HOXA3 WNT3 HOXA4 CHST11 DYNC2H1 GFI1 MYC ODZ4 BMP4 SATB2 LEF1 FZD3 HOXB3 HOXB4 HOXB2 EYA2 HOXB7 FOXG1 HOXB6 PTCH1 FOXC1 MESP1 TBX18	675	307	13528	1.89317	0.987851	0.132616	2.65527
GOTERM_BP_FAT	GO:0006355~regulation of transcription DNA-dependent	116	11.7172	0.00150964	ZNF583 FST CBX2 ZNF253 HMGN5 HOXC8 S1PR1 GATA6 ZNF300 MDFIC GATA3 FOXF2 ZNF395 PITX2 SATB2 NKX2-8 HES7 HES6 ZNF793 PPARGC1B JUNB ZNF785 FOXG1 MNX1 PRDM1 LBX2 ZNF844 TSHZ3 LIN28B PLAGL1 ZNF321 FOXQ1 HOXA3 HOXA4 NKX3-1 LHX6 ZNF599 NKX2-5 RUNX3 ZNF69 BMP4 MAML2 FOXA1 ARID3A ZNF626 FOXP2 HOXB3 ZNF215 HOXB4 DLX1 HOXB2 LASS4 HOXB7 EBF4 HOXB6 DLX4 HOXB9 ZNF117 E2F1 E2F2 E2F3 ZNF486 FOXA2 E2F5 NR6A1 E2F8…	675	1773	13528	1.31123	0.988313	0.129806	2.6783
GOTERM_BP_FAT	GO:0051252~regulation of RNA metabolic process	118	11.9192	0.00163899	ZNF583 FST CBX2 ZNF253 HMGN5 HOXC8 S1PR1 GATA6 ZNF300 MDFIC GATA3 FOXF2 ZNF395 PITX2 SATB2 NKX2-8 HES7 HES6 ZNF793 PPARGC1B JUNB ZNF785 FOXG1 MNX1 PRDM1 LBX2 TSHZ3 ZNF844 IGF2BP1 LIN28B PLAGL1 ZNF321 FOXQ1 HOXA3 HOXA4 NKX3-1 LHX6 ZNF599 NKX2-5 RUNX3 ZNF69 BMP4 MAML2 FOXA1 ARID3A ZNF626 FOXP2 HOXB3 ZNF215 HOXB4 DLX1 HOXB2 LASS4 HOXB7 EBF4 HOXB6 DLX4 HOXB9 ZNF117 E2F1 E2F2 E2F3 ZNF486 FOXA2 E2F5 NR…	675	1813	13528	1.30441	0.99202	0.136177	2.9046
GOTERM_BP_FAT	GO:0001819~positive regulation of cytokine production	13	1.31313	0.00164103	IL27RA TLR2 NLRP3 POLR3D CARD11 CD83 EREG IL20RB SAA1 IL12A CASP1 THBS1 IL1A	675	90	13528	2.89488	0.992068	0.132603	2.90817
GOTERM_BP_FAT	GO:0048666~neuron development	31	3.13131	0.00165703	FGFR1 RTN4RL1 GJA1 L1CAM CDH4 TGFB2 SEMA5A NRCAM EFHD1 UNC5B ROBO1 BCL2 CNTNAP2 LHX6 RUNX3 DSCAM EGR2 STMN3 LMX1B NKX2-8 MAP1B NTNG1 GPR98 TP73 SLIT3 THY1 MAP2 FOXG1 BMPR1B SLITRK5 NTM	675	339	13528	1.8327	0.992433	0.130244	2.93612
GOTERM_BP_FAT	GO:0009612~response to mechanical stimulus	10	1.0101	0.00165877	TXNIP BMP4 MAP1B PTCH1 GFI1 IGFBP2 MYC JUNB GPR98 FOXP2	675	56	13528	3.57884	0.992472	0.126991	2.93917
GOTERM_BP_FAT	GO:0001503~ossification	15	1.51515	0.0017094	BMP4 SATB2 NOG BMP1 PTGS2 SLC26A2 GLI1 CHRDL1 BCL2 SORT1 RIPPLY2 FOXC1 IGFBP5 CDH11 BMP8A	675	115	13528	2.61411	0.993516	0.12731	3.02758
GOTERM_BP_FAT	GO:0048704~embryonic skeletal system morphogenesis	10	1.0101	0.00188459	HOXB3 HOXB4 SATB2 NOG HOXB2 HOXA3 HOXA4 HOXB7 CHST11 HOXB6	675	57	13528	3.51605	0.996133	0.136009	3.33292
GOTERM_BP_FAT	GO:0051302~regulation of cell division	9	0.909091	0.00204034	FGF5 EREG PGF PDGFA CABLES2 PDGFC MDK IL1A TGFB2	675	47	13528	3.83773	0.997558	0.142924	3.60362
GOTERM_BP_FAT	GO:0008544~epidermis development	20	2.0202	0.00208968	TXNIP HRNR PTGS2 PDGFA UGCG FST LEF1 EDA2R SCEL GLI1 TGFB2 FOXQ1 EREG BCL2 PTCH1 KRT85 KRT83 RUNX3 FABP5 ADAM9	675	184	13528	2.17842	0.997889	0.14274	3.68924
GOTERM_BP_FAT	GO:0043627~response to estrogen stimulus	14	1.41414	0.0021177	BMP4 TXNIP ARSB PTGS2 PDGFA MAP1B GAL BCL2 GATA3 MAPK15 SERPINA1 PTCH1 IGFBP2 NKX2-5	675	105	13528	2.6722	0.998056	0.141247	3.73782
GOTERM_BP_FAT	GO:0050708~regulation of protein secretion	10	1.0101	0.00213431	PRKCQ RBP4 SAA1 TNFSF15 CASP1 NLRP3 SRGN IL1A ADAM9 TGFB2	675	58	13528	3.45543	0.998149	0.139133	3.7666
GOTERM_BP_FAT	GO:0007398~ectoderm development	21	2.12121	0.00223234	TXNIP HRNR FOXA2 PTGS2 PDGFA UGCG FST LEF1 EDA2R SCEL GLI1 TGFB2 FOXQ1 EREG BCL2 PTCH1 KRT85 KRT83 RUNX3 FABP5 ADAM9	675	199	13528	2.11493	0.998614	0.141922	3.93635
GOTERM_BP_FAT	GO:0051240~positive regulation of multicellular organismal process	24	2.42424	0.00251381	BMP4 IL27RA PTGS2 FST EPHX2 TLR2 TAC4 NLRP3 TPM1 TGFB2 POLR3D CD83 CARD11 IL20RB C11ORF9 EREG SAA1 BCL2 IL12A BMPR1B THBS1 CASP1 NKX2-5 IL1A	675	244	13528	1.97129	0.999396	0.15504	4.42214
GOTERM_BP_FAT	GO:0001568~blood vessel development	24	2.42424	0.00265246	BMP4 COL18A1 PDGFA PGF ANPEP TNFSF12 ITGA4 CDH2 JUNB TGFB2 THY1 SEMA5A CDH13 S1PR1 HOXA3 EREG ROBO1 EPGN ROBO4 ERAP1 FOXC1 THBS1 TNFAIP2 NKX2-5	675	245	13528	1.96325	0.999599	0.159551	4.6606
GOTERM_BP_FAT	GO:0051781~positive regulation of cell division	8	0.808081	0.00281692	FGF5 EREG PGF PDGFA PDGFC MDK IL1A TGFB2	675	39	13528	4.11107	0.999753	0.16523	4.94272
GOTERM_BP_FAT	GO:0009725~response to hormone stimulus	32	3.23232	0.00287949	ARSB RBP4 PTGS2 PDGFA PGF TGFB2 PRKAR2B EIF4EBP1 BCL2 GATA3 SERPINA1 THBS1 NKX2-5 ADAM9 TXNIP BMP4 EGR2 MAT2A GATM MAP1B GAL JUNB PPARGC1B ABCG1 RERG PRKCQ CA9 MAPK15 DNAJC25 SORT1 PTCH1 IGFBP2	675	367	13528	1.74749	0.999795	0.165304	5.04984
GOTERM_BP_FAT	GO:0030030~cell projection organization	32	3.23232	0.00297097	FGFR1 RTN4RL1 PDGFA LPAR3 GJA1 L1CAM MTSS1L CDH4 TPM1 SEMA5A NRCAM EFHD1 UNC5B ROBO1 BCL2 DYNC2H1 RUNX3 THBS4 DSCAM EGR2 STMN3 NKX2-8 MAP1B NTNG1 PCM1 GPR98 SLIT3 CDH13 MAP2 FOXG1 BMPR1B SLITRK5	675	368	13528	1.74274	0.999844	0.166859	5.20625
GOTERM_BP_FAT	GO:0010035~response to inorganic substance	21	2.12121	0.00315563	XDH TXNIP AQP9 OLR1 GATM PTGS2 PDGFA MAP1B DUOX1 LEF1 TPM1 GJA3 ERCC6 BCL2 GPX3 PPP2CB MPO SERPINA1 THBS1 IGFBP2 ADAM9	675	205	13528	2.05303	0.999909	0.173007	5.52123
GOTERM_BP_FAT	GO:0048545~response to steroid hormone stimulus	20	2.0202	0.00337852	ARSB BMP4 TXNIP PTGS2 PDGFA MAP1B GAL JUNB PPARGC1B TGFB2 CA9 GATA3 BCL2 MAPK15 SERPINA1 PTCH1 THBS1 IGFBP2 NKX2-5 ADAM9	675	192	13528	2.08765	0.999953	0.180722	5.90012
GOTERM_BP_FAT	GO:0001944~vasculature development	24	2.42424	0.00359268	BMP4 COL18A1 PDGFA PGF ANPEP TNFSF12 ITGA4 CDH2 JUNB TGFB2 THY1 SEMA5A CDH13 S1PR1 HOXA3 EREG ROBO1 EPGN ROBO4 ERAP1 FOXC1 THBS1 TNFAIP2 NKX2-5	675	251	13528	1.91632	0.999975	0.187658	6.26284
GOTERM_BP_FAT	GO:0048705~skeletal system morphogenesis	14	1.41414	0.00375294	SATB2 NOG BMP1 HOXB3 HOXB4 HOXC8 HOXA3 HOXB2 HOXB7 HOXA4 CHST11 HOXB6 BMPR1B MYC	675	112	13528	2.50519	0.999984	0.1918	6.53338
GOTERM_BP_FAT	GO:0000302~response to reactive oxygen species	11	1.11111	0.00390648	TXNIP ERCC6 OLR1 BCL2 GPX3 PPP2CB DUOX1 MPO TPM1 ADAM9 GJA3	675	75	13528	2.93942	0.99999	0.195466	6.79189
GOTERM_BP_FAT	GO:0007157~heterophilic cell adhesion	6	0.606061	0.00392453	CADM3 L1CAM ITGA4 CDH2 CDH4 SCARF2	675	22	13528	5.46586	0.999991	0.193018	6.82224
GOTERM_BP_FAT	GO:0043542~endothelial cell migration	6	0.606061	0.00392453	CDH13 S100P ROBO1 PRSS3 SCARB1 TNFSF12	675	22	13528	5.46586	0.999991	0.193018	6.82224
GOTERM_BP_FAT	GO:0001817~regulation of cytokine production	19	1.91919	0.00405091	IL27RA TNFSF15 TLR2 IGF2BP1 IGF2BP3 NLRP3 TGFB2 POLR3D CD83 CARD11 PRKCQ IL20RB EREG SAA1 IL12A CASP1 THBS1 SRGN IL1A	675	181	13528	2.1038	0.999994	0.19535	7.03445
GOTERM_BP_FAT	GO:0042127~regulation of cell proliferation	57	5.75758	0.00422092	NOG E2F3 PTGS2 PGF PDGFA IL28RA TNFSF15 GJA1 TNFSF12 VIPR1 GLI1 TGFB2 CGREF1 S1PR1 CDKN2D CHST11 PDGFC GLP2R MYC IL1A NKX2-8 CDK6 GAL CARD11 PRKCQ IL20RB EREG FOXG1 SCIN BTG3 IL12A TBX18 VIP FGFR2 RBP4 FGFR1 EGLN3 ZBTB16 HOXA3 BCL2 RTKN2 NKX3-1 THBS1 NKX2-5 RUNX3 COL18A1 BMP4 TXNIP FOXP2 RERG LAMA1 CDH13 EPGN PTCH1 CFDP1 NR5A2 IGFBP5	675	787	13528	1.45154	0.999996	0.199441	7.3192
GOTERM_BP_FAT	GO:0040007~growth	19	1.91919	0.0045476	FGFR2 BMP4 FGFR1 GATM LMX1B PTGS2 FOXP2 TGFB2 PRKCQ ERCC5 EREG BCL2 WHSC1L1 CHST11 APBA2 FOXC1 BMPR1B BMP8A IGFBP5	675	183	13528	2.08081	0.999999	0.209821	7.86406
GOTERM_BP_FAT	GO:0000904~cell morphogenesis involved in differentiation	23	2.32323	0.00524859	S100A4 COL18A1 NOG EGR2 RTN4RL1 NKX2-8 MAP1B NTNG1 LEF1 L1CAM CDH4 TGFB2 SLIT3 NRCAM SEMA5A UNC5B ROBO1 BCL2 FOXG1 BMPR1B SLITRK5 RUNX3 DSCAM	675	244	13528	1.88916	1	0.234483	9.02301
GOTERM_BP_FAT	GO:0009628~response to abiotic stimulus	31	3.13131	0.00549762	ARSB RBP4 MICB AQP9 LXN TRPV3 GJA1 GJA3 ERCC5 ERCC6 BCL2 CDKN2D GFI1 THBS1 MYC COL18A1 TXNIP BMP4 MAT2A MAP1B SNAI2 JUNB GPR98 FOXP2 ATXN1 PRKCQ THBD DIO2 IL12A PTCH1 IGFBP2	675	368	13528	1.68828	1	0.240559	9.43142
GOTERM_BP_FAT	GO:0007156~homophilic cell adhesion	15	1.51515	0.00567816	CADM3 MPZL2 CDHR5 L1CAM CDH2 PCDH7 CDH4 CDH13 PCDH1 FAT4 FREM2 ROBO1 FAT2 CDH24 CDH11	675	131	13528	2.29483	1	0.243836	9.72641
GOTERM_BP_FAT	GO:0051222~positive regulation of protein transport	10	1.0101	0.00576492	BMP4 PRKCQ RBP4 SAA1 TNFSF15 CASP1 NLRP3 IL1A ADAM9 TGFB2	675	67	13528	2.99127	1	0.243557	9.86785
GOTERM_BP_FAT	GO:0009611~response to wounding	41	4.14141	0.00580703	NOG FOXA2 RTN4RL1 PDGFA F2RL1 TLR2 MDK TPM1 TGFB2 DYSF SAA1 BCL2 P2RY1 SCARB1 SERPINA1 THBS1 ENTPD2 IL1A BLNK LY75 GATM OLR1 MAP1B CHST2 EPHX2 CYP4F11 GAL NLRP3 TP73 CYBA PRKCQ CD55 THBD IL20RB EREG IRF7 AOX1 TFPI CTSB BMPR1B PROS1	675	530	13528	1.55038	1	0.241671	9.93642
GOTERM_BP_FAT	GO:0045666~positive regulation of neuron differentiation	6	0.606061	0.00583385	NRCAM IRX3 FOXA2 FOXA1 MAP1B NKX2-5	675	24	13528	5.01037	1	0.239294	9.98008
GOTERM_BP_FAT	GO:0051094~positive regulation of developmental process	25	2.52525	0.00616398	IRX3 FOXA2 FST TNFSF12 CDH4 TGFB2 NRCAM GATA6 ROBO1 BCL2 IL4R ERAP1 GFI1 THBS1 NKX2-5 IL1A ADAM9 BMP4 FOXA1 MAP1B JUNB CD83 SCIN FOXG1 BMPR1B	675	278	13528	1.80229	1	0.247623	10.5157
GOTERM_BP_FAT	GO:0042542~response to hydrogen peroxide	9	0.909091	0.00622665	TXNIP OLR1 BCL2 GPX3 PPP2CB DUOX1 MPO ADAM9 GJA3	675	56	13528	3.22095	1	0.246478	10.6171
GOTERM_BP_FAT	GO:0000902~cell morphogenesis	30	3.0303	0.00641047	S100A4 NOG RTN4RL1 BRSK2 GJA1 L1CAM CDH4 TGFB2 SEMA5A NRCAM ANK1 UNC5B ROBO1 BCL2 DYNC2H1 RUNX3 DSCAM COL18A1 EGR2 NKX2-8 MAP1B NTNG1 LEF1 PCM1 SLIT3 LAMA1 PRICKLE2 FOXG1 BMPR1B SLITRK5	675	356	13528	1.68889	1	0.249461	10.9137
GOTERM_BP_FAT	GO:0009719~response to endogenous stimulus	33	3.33333	0.00671972	ARSB RBP4 PTGS2 PDGFA PGF TGFB2 PRKAR2B EIF4EBP1 BCL2 GATA3 SERPINA1 THBS1 NKX2-5 ADAM9 TXNIP BMP4 EGR2 MAT2A GATM MAP1B GAL JUNB PPARGC1B ABCG1 RERG CDH13 PRKCQ CA9 MAPK15 DNAJC25 SORT1 PTCH1 IGFBP2	675	405	13528	1.63301	1	0.256483	11.4106
GOTERM_BP_FAT	GO:0035295~tube development	21	2.12121	0.00692962	BMP4 RBP4 NOG FOXA2 PDGFA PGF NKX2-8 FOXA1 FZD3 GLI1 FOXP2 SEMA5A GATA6 CRISPLD2 BCL2 NKX3-1 FOXC1 PTCH1 HHIP NKX2-5 SIM2	675	220	13528	1.91305	1	0.260039	11.7464
GOTERM_BP_FAT	GO:0051924~regulation of calcium ion transport	10	1.0101	0.00699884	P2RX5 P2RX4 CACNA2D1 PTGS2 BCL2 LPAR3 GJA1 JPH1 NKX2-5 THY1	675	69	13528	2.90456	1	0.259011	11.8569
GOTERM_BP_FAT	GO:0060541~respiratory system development	13	1.31313	0.00743089	BMP4 RBP4 FOXA2 PDGFA ANO1 FOXA1 NKX2-8 FOXP2 GLI1 CRISPLD2 GATA6 HHIP SIM2	675	108	13528	2.4124	1	0.269332	12.5435
GOTERM_BP_FAT	GO:0050850~positive regulation of calcium-mediated signaling	5	0.505051	0.00864337	P2RX5 NCAM1 P2RX4 CDH13 L1CAM	675	17	13528	5.89455	1	0.302376	14.4435
GOTERM_BP_FAT	GO:0032880~regulation of protein localization	15	1.51515	0.00890139	BMP4 RBP4 TNFSF15 CDH2 NLRP3 TGFB2 PRKCQ TEX15 SAA1 BCL2 CASP1 SRGN IL1A LCP1 ADAM9	675	138	13528	2.17842	1	0.306304	14.8428
GOTERM_BP_FAT	GO:0031175~neuron projection development	23	2.32323	0.00906045	FGFR1 EGR2 RTN4RL1 STMN3 NKX2-8 MAP1B NTNG1 GJA1 L1CAM CDH4 SLIT3 NRCAM SEMA5A EFHD1 UNC5B ROBO1 BCL2 MAP2 FOXG1 BMPR1B SLITRK5 RUNX3 DSCAM	675	256	13528	1.8006	1	0.30732	15.088
GOTERM_BP_FAT	GO:0035282~segmentation	8	0.808081	0.00916664	EGR2 HOXB6 NKX3-1 LEF1 RIPPLY2 HES7 TBX18 MLLT3	675	48	13528	3.34025	1	0.306837	15.2514
GOTERM_BP_FAT	GO:0008284~positive regulation of cell proliferation	33	3.33333	0.00918244	VIP FGFR2 FGFR1 NOG E2F3 PTGS2 PDGFA PGF TNFSF12 VIPR1 TGFB2 GLI1 S1PR1 HOXA3 BCL2 RTKN2 PDGFC GLP2R MYC NKX2-5 BMP4 COL18A1 CDK6 FOXP2 CARD11 CDH13 LAMA1 PRKCQ EREG EPGN FOXG1 IL12A TBX18	675	414	13528	1.59751	1	0.303877	15.2757
GOTERM_BP_FAT	GO:0030324~lung development	12	1.21212	0.0101456	BMP4 RBP4 FOXA2 PDGFA GATA6 CRISPLD2 FOXA1 NKX2-8 HHIP GLI1 FOXP2 SIM2	675	99	13528	2.42927	1	0.326422	16.7435
GOTERM_BP_FAT	GO:0007423~sensory organ development	21	2.12121	0.0105806	BMP4 RBP4 NOG LMX1B PDGFA SOBP FZD3 GPR98 FOXP2 TGFB2 THY1 BCL2 FOXG1 FOXC1 GFI1 BMPR1B COL8A1 NKX2-5 COL8A2 MYC DSCAM	675	229	13528	1.83787	1	0.334243	17.3985
GOTERM_BP_FAT	GO:0010811~positive regulation of cell-substrate adhesion	6	0.606061	0.0114501	CDH13 CDK6 EDIL3 ECM2 COL8A1 THBS1	675	28	13528	4.2946	1	0.352612	18.6932
GOTERM_BP_FAT	GO:0045449~regulation of transcription	154	15.5556	0.0120243	ZNF583 ZNF821 FST TLR2 CBX2 HMGN5 ZNF253 HOXC8 S1PR1 MDFIC GATA6 ZNF300 GATA3 FOXF2 TIGD3 ZNF395 PITX2 SATB2 NKX2-8 ZNF502 ZNF503 HES7 ZNF793 HES6 GRHL1 PPARGC1B TOX2 JUNB FOXG1 ZNF785 MNX1 PRDM1 TFB1M LBX2 TSHZ3 ZNF844 MYBL2 LIN28B ZNF512 PLAGL1 ZNF321 FOXQ1 HOXA3 CENPBD1 HOXA4 BTF3 NKX3-1 LHX6 ZNF599 NKX2-5 RUNX3 BMP4 ZNF69 FOXA1 MAML2 ARID3A ZNF626 ABCG1 SFMBT2 FOXP2 HOXB3 HOXB4 ZNF215 DLX1 HO…	675	2601	13528	1.18662	1	0.362987	19.5377
GOTERM_BP_FAT	GO:0030323~respiratory tube development	12	1.21212	0.0125504	BMP4 RBP4 FOXA2 PDGFA GATA6 CRISPLD2 FOXA1 NKX2-8 HHIP GLI1 FOXP2 SIM2	675	102	13528	2.35782	1	0.371824	20.3042
GOTERM_BP_FAT	GO:0030335~positive regulation of cell migration	11	1.11111	0.0129017	COL18A1 CDH13 S1PR1 PDGFA BCL2 PTP4A1 F2RL1 SCARB1 THBS1 ADAM9 TGFB2	675	89	13528	2.47704	1	0.37633	20.8122
GOTERM_BP_FAT	GO:0031069~hair follicle morphogenesis	5	0.505051	0.0130081	FOXQ1 BCL2 FST RUNX3 TGFB2	675	19	13528	5.27407	1	0.375152	20.9654
GOTERM_BP_FAT	GO:0001704~formation of primary germ layer	7	0.707071	0.0135146	BMP4 EYA2 WNT3 FOXA2 LEF1 FOXC1 MESP1	675	40	13528	3.50726	1	0.382942	21.691
GOTERM_BP_FAT	GO:0008285~negative regulation of cell proliferation	29	2.92929	0.0136153	RBP4 NOG PTGS2 IL28RA TNFSF15 GJA1 ZBTB16 TGFB2 CGREF1 BCL2 CDKN2D NKX3-1 THBS1 IL1A RUNX3 BMP4 COL18A1 NKX2-8 CDK6 GAL RERG CDH13 IL20RB EREG BTG3 SCIN IL12A PTCH1 IGFBP5	675	361	13528	1.60998	1	0.381604	21.8346
GOTERM_BP_FAT	GO:0000122~negative regulation of transcription from RNA polymerase II promoter	23	2.32323	0.0137905	E2F1 EGR1 GLIS3 SATB2 NR6A1 FST FOXA1 LEF1 HES7 CBX2 HSBP1 SNAI2 FOXP2 HOXB4 HOXC8 SORBS3 DLX1 IRF7 GFI1 PRDM1 NKX2-5 NR2F1 SIM2	675	266	13528	1.73291	1	0.381913	22.0837
GOTERM_BP_FAT	GO:0051890~regulation of cardioblast differentiation	3	0.30303	0.0139059	GATA6 NKX2-5 TGFB2	675	4	13528	15.0311	1	0.38093	22.2473
GOTERM_BP_FAT	GO:0051891~positive regulation of cardioblast differentiation	3	0.30303	0.0139059	GATA6 NKX2-5 TGFB2	675	4	13528	15.0311	1	0.38093	22.2473
GOTERM_BP_FAT	GO:0030198~extracellular matrix organization	12	1.21212	0.0143791	CSGALNACT1 COL18A1 LMX1B CRISPLD2 TGFBI FOXF2 COL6A2 FOXC1 ADAMTS3 ECM2 COL8A2 TGFB2	675	104	13528	2.31248	1	0.387542	22.9151
GOTERM_BP_FAT	GO:0042060~wound healing	18	1.81818	0.0147928	NOG GATM FOXA2 PDGFA F2RL1 TPM1 TGFB2 PRKCQ DYSF THBD EREG SAA1 P2RY1 TFPI SERPINA1 SCARB1 ENTPD2 PROS1	675	191	13528	1.88873	1	0.392712	23.4944
GOTERM_BP_FAT	GO:0043616~keratinocyte proliferation	4	0.40404	0.0150447	CDH13 EREG FST PTCH1	675	11	13528	7.28781	1	0.394446	23.8452
GOTERM_BP_FAT	GO:0021602~cranial nerve morphogenesis	4	0.40404	0.0150447	HOXB3 HOXB2 HOXA3 EGR2	675	11	13528	7.28781	1	0.394446	23.8452
GOTERM_BP_FAT	GO:0032989~cellular component morphogenesis	31	3.13131	0.0152632	S100A4 NOG RTN4RL1 BRSK2 GJA1 L1CAM CDH4 TPM1 TGFB2 SEMA5A NRCAM ANK1 UNC5B ROBO1 BCL2 DYNC2H1 RUNX3 DSCAM COL18A1 EGR2 NKX2-8 MAP1B NTNG1 LEF1 PCM1 SLIT3 LAMA1 PRICKLE2 FOXG1 BMPR1B SLITRK5	675	397	13528	1.56495	1	0.395465	24.1482
GOTERM_BP_FAT	GO:0050707~regulation of cytokine secretion	6	0.606061	0.0153019	SAA1 TNFSF15 CASP1 NLRP3 SRGN IL1A	675	30	13528	4.0083	1	0.392885	24.2017
GOTERM_BP_FAT	GO:0050848~regulation of calcium-mediated signaling	5	0.505051	0.0156328	P2RX5 NCAM1 P2RX4 CDH13 L1CAM	675	20	13528	5.01037	1	0.396115	24.6581
GOTERM_BP_FAT	GO:0022405~hair cycle process	7	0.707071	0.0169905	FOXQ1 PTGS2 PDGFA BCL2 FST RUNX3 TGFB2	675	42	13528	3.34025	1	0.418797	26.5038
GOTERM_BP_FAT	GO:0001942~hair follicle development	7	0.707071	0.0169905	FOXQ1 PTGS2 PDGFA BCL2 FST RUNX3 TGFB2	675	42	13528	3.34025	1	0.418797	26.5038
GOTERM_BP_FAT	GO:0022404~molting cycle process	7	0.707071	0.0169905	FOXQ1 PTGS2 PDGFA BCL2 FST RUNX3 TGFB2	675	42	13528	3.34025	1	0.418797	26.5038
GOTERM_BP_FAT	GO:0018210~peptidyl-threonine modification	5	0.505051	0.0185675	SBK1 BCL2 NLK MAP2 GALNT13	675	21	13528	4.77178	1	0.44411	28.5939
GOTERM_BP_FAT	GO:0030203~glycosaminoglycan metabolic process	8	0.808081	0.0187553	CSGALNACT1 GCNT2 GALNT5 GUSB HEXB CHST11 FOXC1 LYG1	675	55	13528	2.91512	1	0.443972	28.8391
GOTERM_BP_FAT	GO:0010941~regulation of cell death	55	5.55556	0.0189219	PTGS2 NUAK2 TLR2 TNFSF15 TNFSF12 TGFB2 CDKN2D CHST11 TMEM102 CASP1 MYC TERT IL1A ADAM9 GAL NLRP3 CARD11 SERPINB9 NME5 RASGRF2 TXNDC5 SCIN IL12A SORT1 FOXC1 CTSB TNFAIP3 TRAF1 MGMT ZBTB16 PLAGL1 ERCC5 ERCC6 BCL2 PPP2CB TNFRSF19 THBS1 C16ORF5 NKX2-5 BMF RUNX3 COL18A1 BMP4 TXNIP NGEF OBSCN LGALS1 TP73 P2RX4 CDH13 DLX1 BNIP3L SMPD1 MPO CFDP1	675	815	13528	1.35249	1	0.443469	29.0559
GOTERM_BP_FAT	GO:0042303~molting cycle	7	0.707071	0.0189399	FOXQ1 PTGS2 PDGFA BCL2 FST RUNX3 TGFB2	675	43	13528	3.26257	1	0.440407	29.0792
GOTERM_BP_FAT	GO:0042633~hair cycle	7	0.707071	0.0189399	FOXQ1 PTGS2 PDGFA BCL2 FST RUNX3 TGFB2	675	43	13528	3.26257	1	0.440407	29.0792
GOTERM_BP_FAT	GO:0010959~regulation of metal ion transport	10	1.0101	0.0190771	P2RX5 P2RX4 CACNA2D1 PTGS2 BCL2 LPAR3 GJA1 JPH1 NKX2-5 THY1	675	81	13528	2.47426	1	0.439443	29.2572
GOTERM_BP_FAT	GO:0030855~epithelial cell differentiation	14	1.41414	0.0191652	COL18A1 TXNIP HRNR FOXA2 FOXA1 FZD1 EHF SCEL LAMA1 S1PR1 EREG GATA6 UPK1B ADAM9	675	137	13528	2.04803	1	0.437661	29.3714
GOTERM_BP_FAT	GO:0051047~positive regulation of secretion	12	1.21212	0.0198254	P2RX4 PRKCQ RBP4 SAA1 SCIN TNFSF15 TAC4 CASP1 NLRP3 IL1A ADAM9 TGFB2	675	109	13528	2.2064	1	0.44552	30.2208
GOTERM_BP_FAT	GO:0048812~neuron projection morphogenesis	19	1.91919	0.0200457	EGR2 RTN4RL1 NKX2-8 MAP1B NTNG1 GJA1 L1CAM CDH4 SLIT3 SEMA5A NRCAM UNC5B ROBO1 BCL2 FOXG1 BMPR1B SLITRK5 RUNX3 DSCAM	675	213	13528	1.78774	1	0.445916	30.5021
GOTERM_BP_FAT	GO:0016477~cell migration	23	2.32323	0.0201208	SATB2 S100P LMX1B DCDC2 TNFSF12 ITGA4 CDH2 TGFB2 NRCAM LAMA1 CDH13 SAA1 ROBO1 PRSS3 CKLF IL12A SCARB1 LHX6 FOXC1 MESP1 THBS1 THBS4 NR2F1	675	276	13528	1.67012	1	0.443931	30.5977
GOTERM_BP_FAT	GO:0048858~cell projection morphogenesis	21	2.12121	0.0207543	EGR2 RTN4RL1 NKX2-8 MAP1B NTNG1 GJA1 L1CAM PCM1 CDH4 SLIT3 NRCAM SEMA5A UNC5B ROBO1 BCL2 FOXG1 DYNC2H1 BMPR1B SLITRK5 RUNX3 DSCAM	675	245	13528	1.71784	1	0.451	31.3996
GOTERM_BP_FAT	GO:0006928~cell motion	35	3.53535	0.0214516	PTGS2 L1CAM TNFSF12 CDH2 CDH4 TPM1 TGFB2 SEMA5A NRCAM DNALI1 UNC5B ROBO1 SAA1 PRSS3 CKLF LHX6 SCARB1 THBS1 RUNX3 THBS4 NR2F1 SATB2 S100P EGR2 LMX1B DCDC2 ITGA4 SLIT3 CDH13 LAMA1 FOXG1 IL12A FOXC1 BMPR1B MESP1	675	475	13528	1.47674	1	0.458852	32.2721
GOTERM_BP_FAT	GO:0030334~regulation of cell migration	16	1.61616	0.0216768	COL18A1 PDGFA F2RL1 TPM1 TGFB2 THY1 LAMA1 CDH13 S1PR1 PTP4A1 BCL2 ROBO4 SCARB1 THBS1 IGFBP5 ADAM9	675	169	13528	1.89742	1	0.45918	32.5517
GOTERM_BP_FAT	GO:0002683~negative regulation of immune system process	10	1.0101	0.022035	MICB HMGB3 IL20RB IL27RA IL4R GAL THBS1 PAG1 THY1 TGFB2	675	83	13528	2.41464	1	0.461541	32.994
GOTERM_BP_FAT	GO:0035121~tail morphogenesis	3	0.30303	0.0224153	CHST11 RIPPLY2 HES7 675	675	5	13528	12.0249	1	0.464184	33.4607
GOTERM_BP_FAT	GO:0007584~response to nutrient	14	1.41414	0.0225004	BMP4 ARSB RBP4 MICB KYNU GATM PTGS2 PDGFA MAP1B BCL2 CDKN2D PTCH1 IGFBP2 MEST	675	140	13528	2.00415	1	0.462356	33.5647
GOTERM_BP_FAT	GO:0042981~regulation of apoptosis	54	5.45455	0.0227686	PTGS2 NUAK2 TLR2 TNFSF15 TNFSF12 TGFB2 CDKN2D CHST11 TMEM102 CASP1 MYC TERT IL1A ADAM9 GAL NLRP3 CARD11 SERPINB9 NME5 RASGRF2 TXNDC5 SCIN IL12A SORT1 FOXC1 CTSB TNFAIP3 TRAF1 MGMT ZBTB16 PLAGL1 ERCC5 ERCC6 BCL2 PPP2CB TNFRSF19 THBS1 C16ORF5 NKX2-5 BMF RUNX3 COL18A1 TXNIP NGEF OBSCN LGALS1 TP73 P2RX4 CDH13 DLX1 BNIP3L SMPD1 MPO CFDP1	675	804	13528	1.34607	1	0.463281	33.8915
GOTERM_BP_FAT	GO:0051272~positive regulation of cell motion	11	1.11111	0.0239352	COL18A1 CDH13 S1PR1 PDGFA BCL2 PTP4A1 F2RL1 SCARB1 THBS1 ADAM9 TGFB2	675	98	13528	2.24955	1	0.477225	35.2954
GOTERM_BP_FAT	GO:0040017~positive regulation of locomotion	11	1.11111	0.0239352	COL18A1 CDH13 S1PR1 PDGFA BCL2 PTP4A1 F2RL1 SCARB1 THBS1 ADAM9 TGFB2	675	98	13528	2.24955	1	0.477225	35.2954
GOTERM_BP_FAT	GO:0050715~positive regulation of cytokine secretion	5	0.505051	0.0254024	SAA1 TNFSF15 CASP1 NLRP3 IL1A	675	23	13528	4.35684	1	0.494735	37.021
GOTERM_BP_FAT	GO:0043269~regulation of ion transport	11	1.11111	0.0254846	P2RX5 P2RX4 CACNA2D1 PTGS2 BCL2 P2RY1 LPAR3 GJA1 JPH1 NKX2-5 THY1	675	99	13528	2.22683	1	0.492772	37.1164
GOTERM_BP_FAT	GO:0043067~regulation of programmed cell death	54	5.45455	0.0256493	PTGS2 NUAK2 TLR2 TNFSF15 TNFSF12 TGFB2 CDKN2D CHST11 TMEM102 CASP1 MYC TERT IL1A ADAM9 GAL NLRP3 CARD11 SERPINB9 NME5 RASGRF2 TXNDC5 SCIN IL12A SORT1 FOXC1 CTSB TNFAIP3 TRAF1 MGMT ZBTB16 PLAGL1 ERCC5 ERCC6 BCL2 PPP2CB TNFRSF19 THBS1 C16ORF5 NKX2-5 BMF RUNX3 COL18A1 TXNIP NGEF OBSCN LGALS1 TP73 P2RX4 CDH13 DLX1 BNIP3L SMPD1 MPO CFDP1	675	812	13528	1.33281	1	0.491959	37.3071
GOTERM_BP_FAT	GO:0010810~regulation of cell-substrate adhesion	7	0.707071	0.0256886	CDH13 BCL2 CDK6 EDIL3 ECM2 COL8A1 THBS1	675	46	13528	3.04979	1	0.489465	37.3526
GOTERM_BP_FAT	GO:0048511~rhythmic process	13	1.31313	0.0259082	BMP4 EGR2 MAT2A HES7 TGFB2 NPAS2 EREG BCL2 FOXC1 PER3 BMPR1B DMC1 ENOX1	675	128	13528	2.03546	1	0.489427	37.6058
GOTERM_BP_FAT	GO:0051223~regulation of protein transport	12	1.21212	0.0266634	BMP4 PRKCQ RBP4 SAA1 TNFSF15 CASP1 NLRP3 SRGN IL1A LCP1 ADAM9 TGFB2	675	114	13528	2.10963	1	0.496472	38.4693
GOTERM_BP_FAT	GO:0002009~morphogenesis of an epithelium	11	1.11111	0.0287969	BMP4 LAMA1 HOXB4 HOXB2 CA9 PGF FREM2 BCL2 FZD3 PTCH1 TBX18	675	101	13528	2.18274	1	0.520727	40.8484
GOTERM_BP_FAT	GO:0035265~organ growth	4	0.40404	0.0297016	LMX1B BCL2 FOXC1 TGFB2	675	14	13528	5.72614	1	0.528819	41.8307
GOTERM_BP_FAT	GO:0021904~dorsal/ventral neural tube patterning	4	0.40404	0.0297016	BMP4 FOXA2 MNX1 PTCH1	675	14	13528	5.72614	1	0.528819	41.8307
GOTERM_BP_FAT	GO:0051216~cartilage development	9	0.909091	0.0304123	BMP4 HOXB3 SATB2 NOG BMP1 HOXA3 CHST11 BMPR1B BMP8A	675	74	13528	2.43748	1	0.53435	42.5916
GOTERM_BP_FAT	GO:0007498~mesoderm development	9	0.909091	0.0304123	BMP4 EYA2 WNT3 LEF1 FOXC1 HES7 MESP1 SNAI2 MEST	675	74	13528	2.43748	1	0.53435	42.5916
GOTERM_BP_FAT	GO:0051960~regulation of nervous system development	17	1.71717	0.0305184	BMP4 IRX3 NOG FOXA2 FOXA1 MAP1B CDH2 CDH4 GLI1 THY1 NRCAM DLX1 C11ORF9 ROBO1 BCL2 FOXG1 NKX2-5	675	192	13528	1.77451	1	0.532632	42.7044
GOTERM_BP_FAT	GO:0032990~cell part morphogenesis	21	2.12121	0.0311618	EGR2 RTN4RL1 NKX2-8 MAP1B NTNG1 GJA1 L1CAM PCM1 CDH4 SLIT3 NRCAM SEMA5A UNC5B ROBO1 BCL2 FOXG1 DYNC2H1 BMPR1B SLITRK5 RUNX3 DSCAM	675	256	13528	1.64403	1	0.537224	43.3839
GOTERM_BP_FAT	GO:0001707~mesoderm formation	6	0.606061	0.0317396	BMP4 EYA2 WNT3 LEF1 FOXC1 MESP1	675	36	13528	3.34025	1	0.540949	43.9875
GOTERM_BP_FAT	GO:0007409~axonogenesis	17	1.71717	0.0318084	RTN4RL1 NKX2-8 MAP1B NTNG1 L1CAM CDH4 SLIT3 SEMA5A NRCAM UNC5B ROBO1 BCL2 FOXG1 BMPR1B SLITRK5 RUNX3	675	193	13528	1.76531	1	0.53882	44.059
GOTERM_BP_FAT	GO:0048667~cell morphogenesis involved in neuron differentiation	18	1.81818	0.0322124	EGR2 RTN4RL1 NKX2-8 MAP1B NTNG1 L1CAM CDH4 SLIT3 SEMA5A NRCAM UNC5B ROBO1 BCL2 FOXG1 BMPR1B SLITRK5 RUNX3 DSCAM	675	209	13528	1.72606	1	0.54051	44.477
GOTERM_BP_FAT	GO:0007178~transmembrane receptor protein serine/threonine kinase signaling pathway	11	1.11111	0.0324038	BMP4 NOG CHRDL1 PDGFA USP9Y NLK FST BAMBI BMPR1B ADAM9 TGFB2	675	103	13528	2.14035	1	0.539792	44.674
GOTERM_BP_FAT	GO:0043062~extracellular structure organization	15	1.51515	0.0331212	COL18A1 LMX1B MAP1B CDH2 ECM2 TGFB2 CSGALNACT1 NRCAM CRISPLD2 TGFBI FOXF2 COL6A2 FOXC1 ADAMTS3 COL8A2	675	163	13528	1.84431	1	0.544907	45.4065
GOTERM_BP_FAT	GO:0045664~regulation of neuron differentiation	13	1.31313	0.033564	IRX3 NOG FOXA2 FOXA1 MAP1B CDH2 CDH4 THY1 NRCAM ROBO1 BCL2 FOXG1 NKX2-5	675	133	13528	1.95894	1	0.546915	45.854
GOTERM_BP_FAT	GO:0021675~nerve development	5	0.505051	0.033567	HOXB3 HOXB2 HOXA3 EGR2 MNX1	675	25	13528	4.0083	1	0.544136	45.857
GOTERM_BP_FAT	GO:0048730~epidermis morphogenesis	5	0.505051	0.033567	FOXQ1 BCL2 FST RUNX3 TGFB2	675	25	13528	4.0083	1	0.544136	45.857
GOTERM_BP_FAT	GO:0045597~positive regulation of cell differentiation	19	1.91919	0.0375985	BMP4 IRX3 FOXA2 FOXA1 MAP1B CDH4 JUNB TGFB2 NRCAM CD83 ROBO1 GATA6 BCL2 IL4R SCIN FOXG1 GFI1 BMPR1B NKX2-5	675	229	13528	1.66283	1	0.583098	49.7751
GOTERM_BP_FAT	GO:0050767~regulation of neurogenesis	15	1.51515	0.0377911	BMP4 IRX3 NOG FOXA2 FOXA1 MAP1B CDH2 CDH4 THY1 NRCAM DLX1 ROBO1 BCL2 FOXG1 NKX2-5	675	166	13528	1.81098	1	0.582182	49.9555
GOTERM_BP_FAT	GO:0070201~regulation of establishment of protein localization	12	1.21212	0.03889	BMP4 PRKCQ RBP4 SAA1 TNFSF15 CASP1 NLRP3 SRGN IL1A LCP1 ADAM9 TGFB2	675	121	13528	1.98758	1	0.590058	50.9726
GOTERM_BP_FAT	GO:0048332~mesoderm morphogenesis	6	0.606061	0.0389881	BMP4 EYA2 WNT3 LEF1 FOXC1 MESP1	675	38	13528	3.16444	1	0.588217	51.0625
GOTERM_BP_FAT	GO:0030278~regulation of ossification	9	0.909091	0.0398878	BMP4 EGR2 PTGER4 BCL2 FZD1 CDK6 BMPR1B SRGN TGFB2	675	78	13528	2.31248	1	0.59397	51.8792
GOTERM_BP_FAT	GO:0042493~response to drug	18	1.81818	0.0420172	COL18A1 TXNIP GABRG3 MAT2A PTGS2 PDGFA PGF MAP1B TLR2 GAL JUNB ABCG2 CA9 BCL2 SMPD1 PTCH1 IGFBP2 MVP	675	216	13528	1.67012	1	0.610698	53.7614
GOTERM_BP_FAT	GO:0045596~negative regulation of cell differentiation	18	1.81818	0.0420172	BMP4 IRX3 NOG HMGB3 FOXA2 FST CDK6 ZBTB16 GPR98 ABCG1 THY1 DLX1 EREG IL4R FOXG1 GFI1 ACAD11 NKX2-5	675	216	13528	1.67012	1	0.610698	53.7614
GOTERM_BP_FAT	GO:0006022~aminoglycan metabolic process	8	0.808081	0.0422007	CSGALNACT1 GCNT2 GALNT5 GUSB HEXB CHST11 FOXC1 LYG1	675	65	13528	2.46664	1	0.609603	53.9203
GOTERM_BP_FAT	GO:0002011~morphogenesis of an epithelial sheet	3	0.30303	0.0440506	LAMA1 HOXB4 HOXB2	675	7	13528	8.58921	1	0.623011	55.4936
GOTERM_BP_FAT	GO:0006350~transcription	122	12.3232	0.0445535	ZNF583 ZNF821 CBX2 ZNF253 HMGN5 HOXC8 GATA6 ZNF300 MDFIC GATA3 FOXF2 ZNF395 NKX2-8 ZNF502 ZNF503 HES7 ZNF793 HES6 GRHL1 PPARGC1B JUNB TOX2 ZNF785 FOXG1 MNX1 PRDM1 TFB1M LBX2 TSHZ3 ZNF844 MYBL2 ZNF512 PLAGL1 FOXQ1 HOXA3 HOXA4 BTF3 NKX3-1 LHX6 ZNF599 RUNX3 ZNF69 MAML2 FOXA1 ARID3A ZNF626 FOXP2 HOXB3 ZNF215 HOXB4 PHF3 HOXB2 HOXB7 EBF4 HOXB6 HOXB9 ZNF117 KLF2 E2F1 E2F2 E2F3 AEBP1 ZNF486 FOXA2 E2F5 NR…	675	2101	13528	1.16376	1	0.624587	55.9125
GOTERM_BP_FAT	GO:0001655~urogenital system development	11	1.11111	0.0475035	BMP4 RBP4 NOG PGF AQP11 BCL2 FOXA1 NKX3-1 LEF1 FOXC1 ZBTB16	675	110	13528	2.00415	1	0.646058	58.2955
GOTERM_BP_FAT	GO:0006800~oxygen and reactive oxygen species metabolic process	8	0.808081	0.0484775	CYBA BCL2 AOX1 GPX3 DUOX1 EPHX2 MPO PLCB1	675	67	13528	2.39301	1	0.651049	59.0552
GOTERM_BP_FAT	GO:0048608~reproductive structure development	12	1.21212	0.0497151	BMP4 RBP4 NOG EREG BCL2 FOXA1 FST NKX3-1 DMRT2 FOXC1 DMC1 BMPR1B	675	126	13528	1.90871	1	0.657911	60.0017
GOTERM_BP_FAT	GO:0001541~ovarian follicle development	6	0.606061	0.0516088	BMP4 EREG BCL2 FOXC1 DMC1 BMPR1B	675	41	13528	2.9329	1	0.669365	61.4101
GOTERM_BP_FAT	GO:0051050~positive regulation of transport	18	1.81818	0.0538058	BMP4 RBP4 TNFSF15 LPAR3 TAC4 NLRP3 TGFB2 THY1 P2RX5 P2RX4 PRKCQ SAA1 SCIN P2RY1 CASP1 NKX2-5 IL1A ADAM9	675	223	13528	1.6177	1	0.682426	62.9852
GOTERM_BP_FAT	GO:0046545~development of primary female sexual characteristics	8	0.808081	0.0553178	BMP4 RBP4 EREG BCL2 FST FOXC1 DMC1 BMPR1B	675	69	13528	2.32365	1	0.690241	64.0339
GOTERM_BP_FAT	GO:0035270~endocrine system development	8	0.808081	0.0553178	BMP4 HOXB3 HOXA3 FOXA2 MNX1 MDK NKX2-5 GLI1	675	69	13528	2.32365	1	0.690241	64.0339
GOTERM_BP_FAT	GO:0046660~female sex differentiation	8	0.808081	0.0553178	BMP4 RBP4 EREG BCL2 FST FOXC1 DMC1 BMPR1B	675	69	13528	2.32365	1	0.690241	64.0339
GOTERM_BP_FAT	GO:0051674~localization of cell	23	2.32323	0.0555192	SATB2 S100P LMX1B DCDC2 TNFSF12 ITGA4 CDH2 TGFB2 NRCAM LAMA1 CDH13 SAA1 ROBO1 PRSS3 CKLF IL12A SCARB1 LHX6 FOXC1 MESP1 THBS1 THBS4 NR2F1	675	307	13528	1.50148	1	0.689068	64.1714
GOTERM_BP_FAT	GO:0048870~cell motility	23	2.32323	0.0555192	SATB2 S100P LMX1B DCDC2 TNFSF12 ITGA4 CDH2 TGFB2 NRCAM LAMA1 CDH13 SAA1 ROBO1 PRSS3 CKLF IL12A SCARB1 LHX6 FOXC1 MESP1 THBS1 THBS4 NR2F1	675	307	13528	1.50148	1	0.689068	64.1714
GOTERM_BP_FAT	GO:0043270~positive regulation of ion transport	6	0.606061	0.056287	P2RX5 P2RX4 P2RY1 LPAR3 NKX2-5 THY1	675	42	13528	2.86307	1	0.691688	64.6912
GOTERM_BP_FAT	GO:0048663~neuron fate commitment	6	0.606061	0.056287	BMP4 DLX1 FOXA2 FOXA1 LHX6 TGFB2	675	42	13528	2.86307	1	0.691688	64.6912
GOTERM_BP_FAT	GO:0040012~regulation of locomotion	16	1.61616	0.0566241	COL18A1 PDGFA F2RL1 TPM1 TGFB2 THY1 LAMA1 CDH13 S1PR1 PTP4A1 BCL2 ROBO4 SCARB1 THBS1 IGFBP5 ADAM9	675	192	13528	1.67012	1	0.691425	64.9171
GOTERM_BP_FAT	GO:0048857~neural nucleus development	3	0.30303	0.0568305	HOXB2 BCL2 FOXP2	675	8	13528	7.51556	1	0.690307	65.0548
GOTERM_BP_FAT	GO:0010224~response to UV-B	3	0.30303	0.0568305	ERCC6 BCL2 IL12A	675	8	13528	7.51556	1	0.690307	65.0548
GOTERM_BP_FAT	GO:0001837~epithelial to mesenchymal transition	4	0.40404	0.0575066	S100A4 NOG LEF1 TGFB2	675	18	13528	4.45366	1	0.692267	65.5022
GOTERM_BP_FAT	GO:0018107~peptidyl-threonine phosphorylation	4	0.40404	0.0575066	SBK1 BCL2 NLK MAP2	675	18	13528	4.45366	1	0.692267	65.5022
GOTERM_BP_FAT	GO:0051270~regulation of cell motion	16	1.61616	0.0587153	COL18A1 PDGFA F2RL1 TPM1 TGFB2 THY1 LAMA1 CDH13 S1PR1 PTP4A1 BCL2 ROBO4 SCARB1 THBS1 IGFBP5 ADAM9	675	193	13528	1.66147	1	0.697592	66.2886
GOTERM_BP_FAT	GO:0007369~gastrulation	8	0.808081	0.0589521	BMP4 EYA2 WNT3 FOXA2 LEF1 FOXC1 MESP1 ODZ4	675	70	13528	2.29046	1	0.696673	66.4407
GOTERM_BP_FAT	GO:0032663~regulation of interleukin-2 production	5	0.505051	0.0599262	CD83 CARD11 PRKCQ IL20RB IL1A	675	30	13528	3.34025	1	0.700381	67.0595
GOTERM_BP_FAT	GO:0006790~sulfur metabolic process	11	1.11111	0.060802	CSGALNACT1 GGT5 GSR BHMT2 OCLN MAT2A SULF1 CHST11 GPX3 BHMT CHST2	675	115	13528	1.91701	1	0.703401	67.6066
GOTERM_BP_FAT	GO:0021700~developmental maturation	10	1.0101	0.0644525	NRCAM PTGS2 EREG FOXA1 MAP1B DLG4 LHX6 DMC1 RUNX3 TGFB2	675	101	13528	1.98431	1	0.722627	69.796
GOTERM_BP_FAT	GO:0051492~regulation of stress fiber formation	4	0.40404	0.06585	PRKCQ SORBS3 S1PR1 TPM1	675	19	13528	4.21926	1	0.72819	70.5966
GOTERM_BP_FAT	GO:0021545~cranial nerve development	4	0.40404	0.06585	HOXB3 HOXB2 HOXA3 EGR2	675	19	13528	4.21926	1	0.72819	70.5966
GOTERM_BP_FAT	GO:0006979~response to oxidative stress	14	1.41414	0.0660955	TXNIP MICB GATM PTGS2 OLR1 DUOX1 TPM1 GJA3 ERCC6 BCL2 PPP2CB GPX3 MPO ADAM9	675	164	13528	1.71086	1	0.727261	70.7351
GOTERM_BP_FAT	GO:0048593~camera-type eye morphogenesis	6	0.606061	0.0663504	BMP4 RBP4 COL8A1 COL8A2 DSCAM THY1	675	44	13528	2.73293	1	0.726394	70.8783
GOTERM_BP_FAT	GO:0030509~BMP signaling pathway	6	0.606061	0.0663504	BMP4 NOG CHRDL1 USP9Y FST BMPR1B	675	44	13528	2.73293	1	0.726394	70.8783
GOTERM_BP_FAT	GO:0031667~response to nutrient levels	16	1.61616	0.0676054	BMP4 ARSB RBP4 KYNU MICB NUAK2 GATM PTGS2 PDGFA MAP1B MAP1LC3A CDKN2D BCL2 PTCH1 IGFBP2 MEST	675	197	13528	1.62773	1	0.730999	71.5738
GOTERM_BP_FAT	GO:0048589~developmental growth	9	0.909091	0.0678681	BMP4 PRKCQ PTGS2 GATM EREG BCL2 CHST11 BMPR1B IGFBP5	675	87	13528	2.07326	1	0.730176	71.7174
GOTERM_BP_FAT	GO:0045197~establishment or maintenance of epithelial cell apical/basal polarity	3	0.30303	0.0707101	LAMA1 ANK1 PRICKLE2	675	9	13528	6.68049	1	0.742903	73.2275
GOTERM_BP_FAT	GO:0006600~creatine metabolic process	3	0.30303	0.0707101	CKMT1A CKMT1B GATM CKMT2	675	9	13528	6.68049	1	0.742903	73.2275
GOTERM_BP_FAT	GO:0017145~stem cell division	3	0.30303	0.0707101	HOXB4 ZBTB16 TGFB2	675	9	13528	6.68049	1	0.742903	73.2275
GOTERM_BP_FAT	GO:0006599~phosphagen metabolic process	3	0.30303	0.0707101	CKMT1A CKMT1B GATM CKMT2	675	9	13528	6.68049	1	0.742903	73.2275
GOTERM_BP_FAT	GO:0002040~sprouting angiogenesis	3	0.30303	0.0707101	CDH13 ROBO1 THBS1	675	9	13528	6.68049	1	0.742903	73.2275
GOTERM_BP_FAT	GO:0009880~embryonic pattern specification	5	0.505051	0.0728198	SATB2 HOXB6 RIPPLY2 ZBTB16 SIM2	675	32	13528	3.13148	1	0.751335	74.2989
GOTERM_BP_FAT	GO:0001936~regulation of endothelial cell proliferation	5	0.505051	0.0728198	CDH13 PGF TNFSF15 TNFSF12 THBS1	675	32	13528	3.13148	1	0.751335	74.2989
GOTERM_BP_FAT	GO:0032570~response to progesterone stimulus	4	0.40404	0.0747119	TXNIP THBS1 JUNB TGFB2	675	20	13528	4.0083	1	0.758375	75.2252
GOTERM_BP_FAT	GO:0034367~macromolecular complex remodeling	4	0.40404	0.0747119	APOC1 MPO SCARB1 ABCG1	675	20	13528	4.0083	1	0.758375	75.2252
GOTERM_BP_FAT	GO:0034369~plasma lipoprotein particle remodeling	4	0.40404	0.0747119	APOC1 MPO SCARB1 ABCG1	675	20	13528	4.0083	1	0.758375	75.2252
GOTERM_BP_FAT	GO:0034368~protein-lipid complex remodeling	4	0.40404	0.0747119	APOC1 MPO SCARB1 ABCG1	675	20	13528	4.0083	1	0.758375	75.2252
GOTERM_BP_FAT	GO:0032956~regulation of actin cytoskeleton organization	9	0.909091	0.0753941	PRKCQ SORBS3 S1PR1 PDGFA SCIN ACTR3C TPM1 CDC42EP5 NEBL	675	89	13528	2.02667	1	0.759494	75.5514
GOTERM_BP_FAT	GO:0051493~regulation of cytoskeleton organization	12	1.21212	0.0770684	PRKCQ SORBS3 S1PR1 STMN3 PDGFA SCIN MAP2 MAP1B ACTR3C TPM1 CDC42EP5 NEBL	675	136	13528	1.76837	1	0.765198	76.3348
GOTERM_BP_FAT	GO:0030900~forebrain development	13	1.31313	0.0771434	BMP4 E2F1 NOG LEF1 BCAN TP73 FOXP2 GLI1 DLX1 FOXG1 DYNC2H1 LHX6 NR2F1	675	152	13528	1.71407	1	0.76346	76.3694
GOTERM_BP_FAT	GO:0030902~hindbrain development	7	0.707071	0.0772339	HOXB2 EGR2 LMX1B FOXA2 BCL2 GLI1 FOXP2	675	60	13528	2.33817	1	0.761802	76.411
GOTERM_BP_FAT	GO:0048660~regulation of smooth muscle cell proliferation	6	0.606061	0.0773488	CDH13 S1PR1 PTGS2 EREG IL12A IGFBP5	675	46	13528	2.61411	1	0.760265	76.4637
GOTERM_BP_FAT	GO:0014070~response to organic cyclic substance	11	1.11111	0.079678	BMP4 CD83 PRKCQ PTGS2 BCL2 RYR1 SMPD1 LEF1 SERPINA1 PTCH1 JUNB	675	121	13528	1.82195	1	0.768746	77.5088
GOTERM_BP_FAT	GO:0051928~positive regulation of calcium ion transport	5	0.505051	0.0797522	P2RX5 P2RX4 LPAR3 NKX2-5 THY1	675	33	13528	3.03659	1	0.767052	77.5414
GOTERM_BP_FAT	GO:0045892~negative regulation of transcription DNA-dependent	25	2.52525	0.0819578	E2F1 GLIS3 NR6A1 FST CBX2 ZBTB16 HSBP1 HOXC8 SORBS3 FOXF2 GFI1 NKX2-5 NR2F1 SIM2 EGR1 SATB2 FOXA1 LEF1 HES7 SNAI2 FOXP2 HOXB4 DLX1 IRF7 PRDM1	675	356	13528	1.40741	1	0.774658	78.4893
GOTERM_BP_FAT	GO:0009636~response to toxin	7	0.707071	0.0822461	TYMS ERCC6 BCL2 MAP1B EPHX2 HTR1D SLC7A11	675	61	13528	2.29984	1	0.773907	78.6103
GOTERM_BP_FAT	GO:0045884~regulation of survival gene product expression	4	0.40404	0.0840693	CDH13 BNIP3L NKX2-5 MYC	675	21	13528	3.81743	1	0.779611	79.3611
GOTERM_BP_FAT	GO:0008038~neuron recognition	4	0.40404	0.0840693	NRCAM FOXG1 CNTNAP2 NTM	675	21	13528	3.81743	1	0.779611	79.3611
GOTERM_BP_FAT	GO:0021532~neural tube patterning	4	0.40404	0.0840693	BMP4 FOXA2 MNX1 PTCH1	675	21	13528	3.81743	1	0.779611	79.3611
GOTERM_BP_FAT	GO:0032231~regulation of actin filament bundle formation	4	0.40404	0.0840693	PRKCQ SORBS3 S1PR1 TPM1	675	21	13528	3.81743	1	0.779611	79.3611
GOTERM_BP_FAT	GO:0006024~glycosaminoglycan biosynthetic process	4	0.40404	0.0840693	CSGALNACT1 GCNT2 GALNT5 CHST11	675	21	13528	3.81743	1	0.779611	79.3611
GOTERM_BP_FAT	GO:0051254~positive regulation of RNA metabolic process	32	3.23232	0.0855123	E2F1 GLIS3 E2F3 FOXA2 ABLIM3 EHF GLI1 PLAGL1 NPAS2 ERCC6 S1PR1 C11ORF9 GATA6 MDFIC FOXF2 MYC NKX2-5 EGR1 BMP4 SATB2 EGR2 LMX1B MAML2 FOXA1 LEF1 JUNB PPARGC1B TP73 ATXN1 FOXC1 HOXB9 NR5A2	675	481	13528	1.33332	1	0.783587	79.9377
GOTERM_BP_FAT	GO:0031103~axon regeneration	3	0.30303	0.0855485	RTN4RL1 BCL2 MAP1B	675	10	13528	6.01244	1	0.781811	79.952
GOTERM_BP_FAT	GO:0043567~regulation of insulin-like growth factor receptor signaling pathway	3	0.30303	0.0855485	ATXN1 IGFBP2 IGFBP5	675	10	13528	6.01244	1	0.781811	79.952
GOTERM_BP_FAT	GO:0050673~epithelial cell proliferation	3	0.30303	0.0855485	BMP4 COL8A1 COL8A2	675	10	13528	6.01244	1	0.781811	79.952
GOTERM_BP_FAT	GO:0007411~axon guidance	10	1.0101	0.0856783	SEMA5A EGR2 UNC5B ROBO1 FOXG1 L1CAM BMPR1B CDH4 RUNX3 SLIT3	675	107	13528	1.87304	1	0.780421	80.003
GOTERM_BP_FAT	GO:0043010~camera-type eye development	10	1.0101	0.0856783	BMP4 RBP4 LMX1B FOXC1 BMPR1B COL8A1 COL8A2 DSCAM THY1 FOXP2	675	107	13528	1.87304	1	0.780421	80.003
GOTERM_BP_FAT	GO:0001756~somitogenesis	5	0.505051	0.0869993	NKX3-1 LEF1 RIPPLY2 HES7 TBX18	675	34	13528	2.94728	1	0.783835	80.5159
GOTERM_BP_FAT	GO:0022602~ovulation cycle process	7	0.707071	0.087435	BMP4 EREG BCL2 FOXC1 DMC1 BMPR1B TGFB2	675	62	13528	2.26275	1	0.78368	80.6823
GOTERM_BP_FAT	GO:0032970~regulation of actin filament-based process	9	0.909091	0.0875879	PRKCQ SORBS3 S1PR1 PDGFA SCIN ACTR3C TPM1 CDC42EP5 NEBL	675	92	13528	1.96058	1	0.782409	80.7404
GOTERM_BP_FAT	GO:0060284~regulation of cell development	16	1.61616	0.0879745	BMP4 IRX3 NOG FOXA2 FOXA1 MAP1B CDH2 CDH4 TGFB2 THY1 NRCAM DLX1 ROBO1 BCL2 FOXG1 NKX2-5	675	205	13528	1.56421	1	0.782069	80.8865
GOTERM_BP_FAT	GO:0006916~anti-apoptosis	16	1.61616	0.0907679	CDH13 NME5 SERPINB9 BCL2 TXNDC5 CDKN2D BNIP3L MPO CFDP1 FOXC1 TNFAIP3 THBS1 NKX2-5 MYC IL1A TERT	675	206	13528	1.55662	1	0.791024	81.9116
GOTERM_BP_FAT	GO:0008219~cell death	45	4.54545	0.0914895	TRAF1 E2F1 E2F2 MICB NUAK2 EGLN3 TNFSF15 GJA1 L1CAM ZBTB16 TNFSF12 TGFB2 PEG10 UNC5B GATA6 CDKN2D BCL2 BAG2 CLUL1 TNFRSF19 THBS1 CASP1 C16ORF5 BMF MYC SRGN IL1A AATK NGEF OBSCN SGK1 LMX1B OLR1 DFFB PTPRH LGALS1 TNFSF9 NLRP3 TP73 ATXN1 EYA2 RASGRF2 BNIP3L SULF1 TNFAIP3	675	719	13528	1.25433	1	0.791919	82.1678
GOTERM_BP_FAT	GO:0007218~neuropeptide signaling pathway	9	0.909091	0.0918932	GPR97 GLRB GPR124 GPR64 SORT1 EMR2 GAL PKDREJ GPR98	675	93	13528	1.9395	1	0.791619	82.3096
GOTERM_BP_FAT	GO:0044057~regulation of system process	22	2.22222	0.0920146	EGR1 KCNJ18 S100P EGR2 PTGS2 MAP1B FST EPHX2 BCAN CDH2 TAC4 KCNJ12 TPM1 TGFB2 MYL9 ANXA6 P2RX4 PRKCQ TNNT1 C11ORF9 DLG4 CELF2 NKX2-5	675	309	13528	1.4269	1	0.79027	82.3521
GOTERM_BP_FAT	GO:0051253~negative regulation of RNA metabolic process	25	2.52525	0.0937476	E2F1 GLIS3 NR6A1 FST CBX2 ZBTB16 HSBP1 HOXC8 SORBS3 FOXF2 GFI1 NKX2-5 NR2F1 SIM2 EGR1 SATB2 FOXA1 LEF1 HES7 SNAI2 FOXP2 HOXB4 DLX1 IRF7 PRDM1	675	362	13528	1.38408	1	0.794877	82.9477
GOTERM_BP_FAT	GO:0021766~hippocampus development	4	0.40404	0.0938979	DLX1 BCAN LEF1 TP73	675	22	13528	3.64391	1	0.793651	82.9984
GOTERM_BP_FAT	GO:0001657~ureteric bud development	5	0.505051	0.0945531	BMP4 NOG PGF BCL2 FOXC1	675	35	13528	2.86307	1	0.794266	83.218
GOTERM_BP_FAT	GO:0060041~retina development in camera-type eye	5	0.505051	0.0945531	BMP4 RBP4 BMPR1B DSCAM THY1	675	35	13528	2.86307	1	0.794266	83.218
GOTERM_BP_FAT	GO:0016265~death	45	4.54545	0.0955183	TRAF1 E2F1 E2F2 MICB NUAK2 EGLN3 TNFSF15 GJA1 L1CAM ZBTB16 TNFSF12 TGFB2 PEG10 UNC5B GATA6 CDKN2D BCL2 BAG2 CLUL1 TNFRSF19 THBS1 CASP1 C16ORF5 BMF MYC SRGN IL1A AATK NGEF OBSCN SGK1 LMX1B OLR1 DFFB PTPRH LGALS1 TNFSF9 NLRP3 TP73 ATXN1 EYA2 RASGRF2 BNIP3L SULF1 TNFAIP3	675	724	13528	1.24567	1	0.795984	83.5366
GOTERM_BP_FAT	GO:0015744~succinate transport	2	0.20202	0.0971664	SLC13A5 SLC13A3	675	2	13528	20.0415	1	0.800069	84.0674
GOTERM_BP_FAT	GO:0048165~fused antrum stage oogenesis	2	0.20202	0.0971664	EREG BMPR1B	675	2	13528	20.0415	1	0.800069	84.0674
GOTERM_BP_FAT	GO:0022605~oogenesis stage	2	0.20202	0.0971664	EREG BMPR1B	675	2	13528	20.0415	1	0.800069	84.0674
GOTERM_BP_FAT	GO:0010044~response to aluminum ion	2	0.20202	0.0971664	XDH BCL2	675	2	13528	20.0415	1	0.800069	84.0674
GOTERM_BP_FAT	GO:0015740~C4-dicarboxylate transport	2	0.20202	0.0971664	SLC13A5 SLC13A3	675	2	13528	20.0415	1	0.800069	84.0674
GOTERM_BP_FAT	GO:0031915~positive regulation of synaptic plasticity	2	0.20202	0.0971664	PTGS2 MAP1B	675	2	13528	20.0415	1	0.800069	84.0674
GOTERM_BP_FAT	GO:0001550~ovarian cumulus expansion	2	0.20202	0.0971664	EREG BMPR1B	675	2	13528	20.0415	1	0.800069	84.0674
GOTERM_BP_FAT	GO:0050865~regulation of cell activation	14	1.41414	0.0978063	HMGB3 IL27RA PDGFA TNFSF12 GAL THY1 CD83 PRKCQ CARD11 IL20RB IL4R IL12A THBS1 PAG1	675	175	13528	1.60332	1	0.800577	84.2691
GOTERM_BP_FAT	GO:0008585~female gonad development	7	0.707071	0.0983366	BMP4 EREG BCL2 FST FOXC1 DMC1 BMPR1B	675	64	13528	2.19204	1	0.800702	84.4344
GOTERM_BP_FAT	GO:0048167~regulation of synaptic plasticity	7	0.707071	0.0983366	EGR1 S100P EGR2 PTGS2 MAP1B DLG4 BCAN	675	64	13528	2.19204	1	0.800702	84.4344
