# Supplementary material for: A transcriptomic approach to elucidate the physiological significance of human cytochrome P450 2S1 in bronchial epithelial cells
Source: BMC Genomics. 2013 Nov 26;14:833. doi: 10.1186/1471-2164-14-833 (PMC3884200; doi:10.1186/1471-2164-14-833)
Supplement: Additional file 4 — Complete GO BP function annotation results of 4516 differentially expressed genes. These genes expressions were consistent between biological replicates (p < 0.05). [file 1471-2164-14-833-S4.xlsx]

## Sheet: Additional File 3
Category	Term	Count	%	PValue	Genes	List Total	Pop Hits	Pop Total	Fold Enrichment	Bonferroni	Benjamini	FDR
GOTERM_BP_FAT	GO:0006259~DNA metabolic process	180	4.09184	8.39276e-11	MMS19 MORF4L1 XRCC4 XRCC3 DBF4 RBM4 C16ORF75 DNASE1L2 SETX ISG20 PRIM1 NONO GTF2H2D GTF2H2C CDKN2D PSIP1 DNAJC2 RBMS1 CIB1 C5ORF51 POLK POLH POLG DFFA DFFB USP1 NEIL2 LIG3 RAD9B MND1 POLB LIG4 C10ORF2 ESCO2 DCLRE1C RAD1 RFC4 KRBA2 RFC2 FBXO18 TNFAIP1 XRN2 RAD17 DSCC1 TMX1 HMGB2 MRE11A TIPIN CEP164 CHEK1 OBFC2A RBX1 TK1 POLE2 RAD51L3 DNAJA3 GINS1 GINS2 SHPRH EME2 GINS3 GINS4 PPFIBP1 BRIP1 WRN ATR …	3111	506	13528	1.54688	4.20058e-07	4.20058e-07	1.59736e-07
GOTERM_BP_FAT	GO:0033554~cellular response to stress	186	4.22823	4.52064e-08	MMS19 MORF4L1 XRCC4 XRCC3 MICA RBM4 MBIP FOXO3 SETX NONO MAP3K5 GTF2H2D GTF2H2C STAC INSIG2 MDFIC CDKN2D COL4A3BP CCNA2 CIB1 POLK ATG9A TNIK POLH POLG USP1 KIAA1804 RXRA NEIL2 AARS LIG3 RAD9B POLB LIG4 PPP1CB ESCO2 FOXN3 DDIT3 DCLRE1C RAD1 RFC4 RFC2 UBR5 FBXO18 EIF2S1 MAPK8 AMFR RAD17 HMGB2 PTPLAD1 MRE11A TIPIN MAP4K2 MAP4K1 CEP164 CHEK1 OBFC2A DERL3 RBX1 ARNT POLE2 RAD51L3 DYRK2 C16ORF5 CDC42EP5…	3111	566	13528	1.42899	0.000226232	0.000113123	8.60393e-05
GOTERM_BP_FAT	GO:0006974~response to DNA damage stimulus	132	3.00068	4.86537e-08	MMS19 MORF4L1 XRCC4 XRCC3 MICA RBM4 FOXO3 SETX NONO GTF2H2D GTF2H2C CDKN2D CCNA2 CIB1 POLK POLH POLG USP1 NEIL2 LIG3 RAD9B POLB LIG4 PPP1CB DDIT3 FOXN3 ESCO2 DCLRE1C RAD1 RFC4 RFC2 UBR5 FBXO18 RAD17 HMGB2 MRE11A TIPIN CHEK1 CEP164 OBFC2A RBX1 POLE2 RAD51L3 DYRK2 C16ORF5 SHPRH EME2 BRIP1 WRN ATR BRCA1 ATM OBFC2B PCNA FBXO31 CHAF1A ABL1 SMC1A PARP2 CHAF1B KIF22 CLSPN NBN FAM175A ZMAT3 ZNF12 TP63 TE…	3111	373	13528	1.53886	0.000243482	8.11673e-05	9.26006e-05
GOTERM_BP_FAT	GO:0006281~DNA repair	106	2.40964	5.63953e-08	MMS19 MORF4L1 XRCC4 XRCC3 RBM4 SETX NONO GTF2H2D GTF2H2C CDKN2D CIB1 POLK POLH POLG USP1 NEIL2 LIG3 RAD9B POLB LIG4 ESCO2 RAD1 DCLRE1C RFC4 RFC2 FBXO18 RAD17 HMGB2 MRE11A CHEK1 CEP164 OBFC2A RBX1 POLE2 RAD51L3 SHPRH EME2 BRIP1 ATR WRN BRCA1 ATM OBFC2B PCNA SMC1A ABL1 CHAF1A PARP2 CHAF1B KIF22 CLSPN NBN FAM175A ZNF12 FANCL SLK FANCI NSMCE1 PRMT6 FANCF POLG2 FANCG FANCA RTEL1 FANCC UBE2A GEN1 CCNH …	3111	284	13528	1.62301	0.000282219	7.05622e-05	0.000107335
GOTERM_BP_FAT	GO:0051726~regulation of cell cycle	114	2.5915	1.9805e-06	PTGS2 CEP76 TTK CDC16 TGFB2 CUL7 CDKN2C CDKN2D CUL9 CCNA2 INSR IL1A CYP1A1 SKP2 PIM3 ESPL1 PPP1CB FOXN3 JUNB RAD1 TRIM35 MAD2L1BP PRDM4 FOXG1 MNT MAD2L2 DCUN1D3 RAD17 NEK6 SMARCA4 NGF CAV2 TIPIN AFAP1L2 ANAPC10 CHEK1 BOP1 OBFC2A CCNG1 LIF C12ORF11 OVOL2 FBXO5 RUNX3 BMP4 BMP2 SPHK1 BRIP1 ATR BRCA1 ATM OBFC2B PLK4 TMEM8B ETS1 MYO16 FBXO31 SMC1A E2F1 E2F2 NBN FAM175A CTCF ZZEF1 PDCD4 CDT1 CCNE2 AKT1…	3111	331	13528	1.49765	0.00986343	0.00198052	0.00376933
GOTERM_BP_FAT	GO:0034097~response to cytokine stimulus	37	0.8411	7.72039e-06	KYNU IL1R1 PTGS2 MCL1 OSMR IL6ST BCL2L1 SRF SRC GCH1 CTNNB1 STAT6 IRAK3 CASP6 MYD88 CYP27B1 BCL2 CASP8 TMEM102 TAF9 SERPINA1 DDOST INSR FOSL1 DNAJA3 ADAM9 PRKCA IRAK1 SP100 LIFR STAT1 JUNB CORO1A RIPK1 ENDOG CXCL16 RIPK2	3111	79	13528	2.03661	0.0379037	0.00641942	0.0146929
GOTERM_BP_FAT	GO:0006260~DNA replication	71	1.614	1.01624e-05	CLSPN DBF4 RBM4 C16ORF75 TERF2IP CDT1 CCNE2 PRIM1 MCM8 CDC45 CDKN2D POLG2 DNAJC2 TERT RBMS1 POLK CDC6 CCDC88A SSBP1 POLH POLG NOL8 LIG3 PAPD7 RAD9B POLB TOP1MT LIG4 RBBP7 C10ORF2 MCM5 RAD51 RAD1 RFC4 RFC2 RRM2 NCOA6 TNFAIP1 RAD17 TOP3B DSCC1 TMX1 HMGB2 MRE11A WRNIP1 TIPIN CHEK1 POT1 TK1 TYMS SET POLE2 FEN1 DNAJA3 PINX1 GINS1 GINS2 NASP GINS3 GINS4 ATR WRN BRCA1 TNKS1BP1 CCDC111 PCNA CHAF1A KCTD13…	3111	190	13528	1.62494	0.0495913	0.00723984	0.01934
GOTERM_BP_FAT	GO:0009792~embryonic development ending in birth or egg hatching	111	2.5233	1.69314e-05	XRCC4 NOG LMO4 WNT3A ZIC2 MAP3K7 G2E3 DAB2 GATA6 COL4A3BP SATB2 CYP1A1 SIX2 HES7 LIG4 JUNB EP300 MNX1 NLE1 PYGO2 COL1A1 PRDM1 SMARCA4 RBP4 ZFAND5 ELL BCL2L1 SRF ARNT HOXA3 ECE1 OVOL2 HOXA4 SLC30A1 BTF3 NKX3-1 AXIN2 NKX2-5 HECTD1 MAFG GINS1 BMP4 CUBN TAF8 MYO1E TGFBR1 SMAD2 BRCA1 ATM HOXB3 HOXB4 PLK4 DLX1 HOXB2 TULP3 HOXB7 PLCG1 TSC1 HOXB6 HOXB9 MYH10 NBN NDST1 FOXA2 ZEB2 SBDS OSR2 FXN CHST11 ANKR…	3111	334	13528	1.44514	0.081251	0.0105369	0.0322199
GOTERM_BP_FAT	GO:0045449~regulation of transcription	679	15.4353	2.18051e-05	SLC2A4RG ZNF782 NAA16 MED24 MED22 ZNF253 MED20 CITED4 ZNF254 CTNNB1 MED27 FOXF2 YEATS2 TIGD3 ZNF395 ZNF394 TIGD5 TIGD7 CCNA2 IKBKAP ZNF643 NDNL2 RXRB ZNF506 PCBD1 RREB1 RCOR2 RXRA TAF4B ZNF48 ZHX1 ZNF501 ZNF502 ZHX3 HMG20B MED14 ZNF503 ZNF793 PTPRU PROX2 TOX2 MED10 ZNF234 ZNF787 MED15 ASCC3 ZNF783 MED17 FOXG1 ZNF785 RDBP VGLL3 MYBBP1A IRAK1BP1 ZNF614 ZNF76 ZNF510 ZNF232 MYBL2 ZNF618 ZNF512 JRK CE…
GOTERM_BP_FAT	GO:0043009~chordate embryonic development	109	2.47784	3.14062e-05	XRCC4 NOG LMO4 WNT3A ZIC2 MAP3K7 G2E3 DAB2 GATA6 COL4A3BP SATB2 SIX2 HES7 LIG4 JUNB EP300 MNX1 NLE1 PYGO2 COL1A1 PRDM1 SMARCA4 RBP4 ZFAND5 ELL BCL2L1 SRF ARNT HOXA3 ECE1 OVOL2 HOXA4 SLC30A1 BTF3 NKX3-1 AXIN2 NKX2-5 HECTD1 MAFG GINS1 BMP4 CUBN TAF8 MYO1E TGFBR1 SMAD2 BRCA1 ATM HOXB3 HOXB4 PLK4 DLX1 HOXB2 TULP3 HOXB7 PLCG1 TSC1 HOXB6 HOXB9 MYH10 NBN NDST1 FOXA2 ZEB2 SBDS OSR2 CHST11 ANKRD11 CASP8 M…	3111	331	13528	1.43196	0.145459	0.0155961	0.0597571
GOTERM_BP_FAT	GO:0042542~response to hydrogen peroxide	27	0.613776	9.37803e-05	PXDN STAR DUOX2 DUOX1 ADRBK1 BCL2L1 GJA3 CASP6 GPX4 BCL2 GPX3 PPP2CB FOSL1 ADAM9 TXNIP SLC8A1 OLR1 STAT1 DDIT3 SOD2 PLA2G4A EP300 NPTXR PRDX6 MPO COL1A1 HDAC6	3111	56	13528	2.09657	0.374618	0.0417744	0.178337
GOTERM_BP_FAT	GO:0010033~response to organic substance	209	4.75108	0.000102018	C6ORF26 STAR AQP9 PTGS2 IL6ST OSMR PGF ADCY6 CTNNB1 B2M MYD88 CD44 LCAT CREB3L4 FAS GNG4 DDAH2 EIF2B2 SUPT5H CCNA2 ADAM9 GATM CYP1A1 RXRA AARS LIFR PTPRU PPARGC1B RYR1 AMFR RBP4 IL1R1 TAF9B ADRBK1 BCL2L1 SERPINH1 NKX2-5 BMP4 TGFBR1 KLF10 GGH ACACA SMAD2 ABCG1 RERG PLA2G4A EPS8 CHRNB1 ARSB BCAR1 ASAH1 HSPH1 NOD2 GPX4 VKORC1 TMEM102 SERPINA1 MYC KCNMA1 STS LYN MMP14 GNB1 RIPK1 DNAJC25 IL12A ADAM17 …	3111	721	13528	1.26051	0.399881	0.0416596	0.193989
GOTERM_BP_FAT	GO:0000302~response to reactive oxygen species	33	0.75017	0.000117535	PXDN STAR DUOX2 DUOX1 PRDX5 ADRBK1 BCL2L1 TPM1 GJA3 CASP6 ERCC6 GPX4 BCL2 PPP2CB GPX3 FOSL1 FANCC ADAM9 TXNIP PRKCA SLC8A1 OLR1 STAT1 DDIT3 SOD2 PLA2G4A EP300 NPTXR PRDX6 MPO TXNRD2 COL1A1 HDAC6	3111	75	13528	1.91331	0.444729	0.0442451	0.223463
GOTERM_BP_FAT	GO:0051052~regulation of DNA metabolic process	45	1.02296	0.000125951	NBN TMEM189-UBE2V1 IL27RA PDGFA FAM175A MRE11A WRNIP1 TIPIN TERF2IP TNFSF12 POT1 GLI1 CDT1 STAT6 CDC45 TNKS SHC1 PDGFC INSR TINF2 MYC ERCC1 RTEL1 CDC6 CCDC88A MSH3 POLH USP1 GMNN NDFIP1 TTF1 CD40 ATR TMEM189 BRCA1 RAD51 EYA1 TEX15 EREG MAPK15 PCNA BRE ID3 AREG TNFSF12-TNFSF13 KPNA2 RAD17	3111	114	13528	1.71649	0.467635	0.0440316	0.239446
GOTERM_BP_FAT	GO:0009967~positive regulation of signal transduction	96	2.18231	0.000156942	SLC44A2 TMEM189-UBE2V1 IL6ST TSPAN6 LPAR3 TTK L1CAM LPAR1 TGFB2 CTNNB1 IL31RA IL11 MAP3K7 MYD88 INSR BST2 CD40 IRS1 NCAM1 ATP2C1 F3 VEGFA RIPK2 NEK6 TWSG1 CAV2 LITAF AFAP1L2 KCNRG SRC ARNT LIF ECE1 TRAF7 AXIN1 BMP4 BMP2 TAOK2 TGFBR1 LGALS1 TAOK3 NDFIP1 NDFIP2 DUSP22 MALT1 P2RX5 TRAF3IP2 NOTCH2 P2RX4 IKBKE PLK2 ENG HDAC6 SLC20A1 GJA1 TP63 ZEB2 NOD2 NOD1 CASP8 TGFA TMEM101 CASP1 LYN MBD2 TMEM189 FL…	3111	295	13528	1.41509	0.544134	0.0510228	0.298279
GOTERM_BP_FAT	GO:0010035~response to inorganic substance	71	1.614	0.000165497	ATP5D SYT1 PXDN IMPA1 AQP9 PTGS2 STAR PDGFA DUOX2 DUOX1 PRDX5 HVCN1 CTNNB1 GJA3 CASP6 FXN LCAT CPOX GPX4 GPX3 SERPINA1 INSR FOSL1 ADAM9 FANCC PRKCA KCNMA1 CYP1A1 GATM RXRA LEF1 DDIT3 EP300 NPTXR PRDX6 AS3MT TXNRD2 MAPK8 COL1A1 PRNP XDH KCNMB4 UROS ADRBK1 BCL2L1 TPM1 ERCC6 BCL2 PPP2CB SLC30A4 SLC30A5 NDRG1 THBS1 TXNIP TRPC1 SLC8A1 OLR1 EEF1A2 MAP1B GGH STAT1 SOD2 SLC25A12 MNAT1 PLA2G4A SLC25A13 ZA…	3111	205	13528	1.50605	0.563243	0.0504563	0.314513
GOTERM_BP_FAT	GO:0006350~transcription	548	12.4574	0.000195327	SLC2A4RG ZNF782 MED24 MED22 ZNF253 MED20 ZNF254 CITED4 CTNNB1 MED27 FOXF2 ZNF395 ZNF394 IKBKAP ZNF643 ZNF506 RREB1 RCOR2 RXRB RXRA TAF4B ZNF48 ZHX1 MTPAP ZNF501 ZNF502 ZHX3 HMG20B MED14 ZNF503 ZNF793 PROX2 C10ORF2 TOX2 MED10 ZNF234 ZNF787 MED15 ZNF783 ASCC3 MED17 FOXG1 ZNF785 RDBP VGLL3 MYBBP1A IRAK1BP1 ZNF614 ZNF76 NFKBIB ZNF510 ZNF232 MYBL2 ZNF618 ZNF512 ZNF225 ZNF224 PIR CASZ1 ARNTL2 VEZF1 ZNF…
GOTERM_BP_FAT	GO:0010941~regulation of cell death	230	5.22846	0.000264835	XRCC4 PTGS2 SGMS1 MAP3K7 G2E3 MAP3K5 PGP BDNF MYD88 CD44 FAS DDAH2 WWOX ADAM9 ROCK1 RXRA AARS SKP2 PIM3 POLB LIG4 NME5 UNC13D TXNDC5 F3 VEGFA MNT MAPK8 SIVA1 TMX1 TAF9B STK17A BCL2L1 MST4 PLAGL1 C16ORF5 NKX2-5 COL18A1 BMP4 SPHK2 LGALS1 TGFBR1 KLF10 SPHK1 TRIO RPS6 ATM NOTCH2 BFAR DLX1 EPHA7 PLA2G4A CSRNP3 ETS1 RTN4 SH3RF1 PDIA3 NUAK2 BCAR1 ZMAT3 MITF TP63 BAG4 NOD2 NOD1 BAG3 CHST11 TMEM102 MYC FG…	3111	815	13528	1.22717	0.734376	0.0710019	0.502847
GOTERM_BP_FAT	GO:0007346~regulation of mitotic cell cycle	55	1.25028	0.000293136	NBN TTK CDC16 ZZEF1 CDT1 CDC42 SBDS CUL7 CUL9 TGFA RANBP1 CDK10 SIK1 CCNA2 MYC INSR IL1A CDC6 CYP1A1 NUSAP1 ESPL1 PIM3 PRKCQ CHMP1A TRIM35 MAD2L1BP EREG BTG4 FOXG1 BTG3 FOXC1 RBM38 MAD2L2 DCUN1D3 RAD17 NEK6 SMARCA4 CAV2 AFAP1L2 ANAPC10 MYCBP2 C12ORF11 BCL2 FBXO5 APC SPHK1 SIRT2 ATM PSMG2 TMEM8B EPGN KIF20B MYO16 FBXO31 APBB2	3111	152	13528	1.57345	0.769467	0.0743227	0.556442
GOTERM_BP_FAT	GO:0010627~regulation of protein kinase cascade	82	1.86406	0.000324395	SH3RF1 SLC44A2 TMEM189-UBE2V1 SLC20A1 IL6ST TSPAN6 GJA1 LPAR3 ZEB2 LPAR1 PDCD4 IL11 IL31RA TGFB2 CTNNB1 MAP3K7 AKT1 MAP3K5 NOD2 NOD1 MYD88 MDFIC CASP8 TMEM101 CASP1 INSR BST2 LYN C9ORF89 KIAA1804 PIGU PKN1 CD40 TMEM189 GRM1 FLNA CARD11 C18ORF32 TNFRSF10B ATP2C1 RIPK1 F3 HIPK2 IL12A RIPK2 TNFAIP3 NEK6 LITAF PTPLAD1 MAP4K1 FKBP1A KCNRG LIF SORBS3 ERCC6 SLC35B2 PLEKHG5 TRAF7 NENF DNAJA3 CD27 AXIN1 A…	3111	249	13528	1.43202	0.802864	0.0779842	0.615605
GOTERM_BP_FAT	GO:0010740~positive regulation of protein kinase cascade	59	1.34121	0.000352443	SLC44A2 TMEM189-UBE2V1 SLC20A1 IL6ST TSPAN6 GJA1 LPAR3 LPAR1 IL11 TGFB2 CTNNB1 IL31RA MAP3K7 NOD2 MYD88 NOD1 CASP8 TMEM101 CASP1 INSR BST2 LYN CD40 TMEM189 FLNA CARD11 C18ORF32 TNFRSF10B ATP2C1 F3 RIPK1 HIPK2 IL12A RIPK2 NEK6 LITAF FKBP1A KCNRG LIF SORBS3 SLC35B2 PLEKHG5 TRAF7 NENF CD27 AXIN1 SECTM1 TAOK2 TGFBR1 LGALS1 TAOK3 NDFIP1 NDFIP2 EDA2R DUSP22 MALT1 TRAF3IP2 IKBKE PLK2 F2R	3111	167	13528	1.53628	0.828691	0.0805814	0.668663
GOTERM_BP_FAT	GO:0042981~regulation of apoptosis	226	5.13753	0.000384274	XRCC4 PTGS2 SGMS1 MAP3K7 G2E3 MAP3K5 PGP BDNF MYD88 CD44 FAS DDAH2 WWOX ADAM9 ROCK1 RXRA AARS SKP2 PIM3 POLB LIG4 NME5 UNC13D TXNDC5 F3 VEGFA MNT MAPK8 SIVA1 TMX1 TAF9B STK17A BCL2L1 MST4 PLAGL1 C16ORF5 NKX2-5 COL18A1 SPHK2 TGFBR1 KLF10 LGALS1 SPHK1 TRIO RPS6 ATM NOTCH2 BFAR DLX1 EPHA7 PLA2G4A CSRNP3 ETS1 RTN4 SH3RF1 PDIA3 NUAK2 BCAR1 ZMAT3 MITF TP63 BAG4 NOD2 NOD1 BAG3 CHST11 TMEM102 MYC KCNMA1 …	3111	804	13528	1.22232	0.853929	0.0837254	0.728845
GOTERM_BP_FAT	GO:0043067~regulation of programmed cell death	228	5.183	0.000384409	XRCC4 PTGS2 SGMS1 MAP3K7 G2E3 MAP3K5 PGP BDNF MYD88 CD44 FAS DDAH2 WWOX ADAM9 ROCK1 RXRA AARS SKP2 PIM3 POLB LIG4 NME5 UNC13D TXNDC5 F3 VEGFA MNT MAPK8 SIVA1 TMX1 TAF9B STK17A BCL2L1 MST4 PLAGL1 C16ORF5 NKX2-5 COL18A1 SPHK2 TGFBR1 KLF10 LGALS1 SPHK1 TRIO RPS6 ATM NOTCH2 BFAR DLX1 EPHA7 PLA2G4A CSRNP3 ETS1 RTN4 SH3RF1 PDIA3 NUAK2 BCAR1 ZMAT3 MITF TP63 BAG4 NOD2 NOD1 BAG3 CHST11 TMEM102 MYC FGF2 KC…	3111	812	13528	1.22099	0.854028	0.0802624	0.729099
GOTERM_BP_FAT	GO:0007049~cell cycle	218	4.95567	0.00050656	JUB TUBB2B CDC16 WTAP CD2AP CTNNB1 MC1R CDCA2 SUPT5H CCNA1 CCNA2 STAG2 STAG1 CGRRF1 ANAPC4 SKP2 LIG3 TBRG4 ESPL1 HMG20B UBR2 LIG4 DCTN3 DCTN1 ESCO2 DCTN2 RAD1 MAPK4 PRDM5 BIN3 PELO ANAPC7 MAD2L2 NEK6 NEK3 MRE11A CEP164 CHEK1 PLAGL1 FBXO5 TNKS TPD52L1 PMF1 ATR ATM NOTCH2 RGS2 CHAF1A CHAF1B CLSPN KIAA0174 ZFP42 SENP5 CDT1 CCNE2 CGREF1 FANCI USP16 SIK1 MYC FANCA CDC6 DSN1 CCNH CEP110 PAPD7 RBBP8 RAD…	3111	776	13528	1.2216	0.920815	0.100275	0.959724
GOTERM_BP_FAT	GO:0043122~regulation of I-kappaB kinase/NF-kappaB cascade	41	0.93203	0.000538354	SLC44A2 TMEM189-UBE2V1 SLC20A1 LITAF TSPAN6 GJA1 FKBP1A LPAR1 KCNRG MAP3K7 NOD2 MYD88 NOD1 SLC35B2 CASP8 PLEKHG5 TMEM101 CASP1 DNAJA3 SECTM1 BST2 C9ORF89 LGALS1 NDFIP1 NDFIP2 MALT1 CD40 TMEM189 FLNA TRAF3IP2 CARD11 IKBKE C18ORF32 TNFRSF10B PLK2 ATP2C1 RIPK1 RIPK2 TNFAIP3 IKBKB NEK6 F2R	3111	107	13528	1.66623	0.93247	0.1022	1.01967
GOTERM_BP_FAT	GO:0010564~regulation of cell cycle process	43	0.977495	0.000563886	CAV2 CEP76 TIPIN TTK CTCF ANAPC10 CDC16 ZZEF1 GPR3 MYCBP2 CDT1 LIF CDC42 SBDS CUL7 CUL9 TGFA FBXO5 RANBP1 INSR IL1A APC CYP1A1 NUSAP1 ESPL1 BRCA1 ATM SIRT2 PRKCQ PLK4 CHMP1A MAD2L1BP PSMG2 EREG EPGN MYO16 KIF20B RBM38 APBB2 DCUN1D3 MAD2L2 NEK6 SMARCA4	3111	114	13528	1.6402	0.940575	0.102892	1.06778
GOTERM_BP_FAT	GO:0033043~regulation of organelle organization	72	1.63674	0.000611778	PDGFA CEP76 TACR1 TTK CTCF TERF2IP CDC16 ZZEF1 CTNNB1 DSTN CDC42 SBDS S1PR1 CUL7 CUL9 TGFA RANBP1 MYC INSR IL1A CCDC88A STMN3 NUSAP1 ESPL1 NEXN NEBL PRKCQ ARPC1B EREG ARPC5L CFL1 SCIN MAPRE1 MAD2L2 NEK6 CAV2 ANAPC10 TPM1 CAPZB POT1 MYCBP2 SORBS3 CDC42EP2 SET TNKS ACTR3C TMSL3 TINF2 RASA1 ERCC1 CDC42EP5 APC MAP1B MYO1F RICTOR EPB49 ATM BRCA1 CORO1A PLA2G4A PLK4 PSMG2 NEB TSC1 EPGN GOLPH3 MAP2 KIF2…	3111	217	13528	1.4428	0.953247	0.107242	1.15797
GOTERM_BP_FAT	GO:0070271~protein complex biogenesis	148	3.3644	0.000679058	SYT1 OCLN XPO6 TUBB2B IDE MED24 CD2AP SLC7A7 CTNNB1 GTF2E1 GTF2E2 GTF2H2D GTF2H2C MC1R AQP11 MED27 SH3BGR PDGFC FAS TUBG2 INSR DCTPP1 IKBKAP PCBD1 TAF4B TAZ MED14 CD40 IRS1 C10ORF2 ADRM1 VAMP8 MED17 ATPIF1 AMFR TRAF1 CAV2 SNAP91 DIAPH1 TAF9B ARPC4 PDSS1 SRC FBXO5 TAF9 RANBP17 TAF4 MALT1 SMAD2 P2RX4 P2RX6 TSC1 HSPD1 CHAF1A XPO7 CHAF1B NDUFAF4 E2F2 E2F3 WASF3 COX10 WASF1 PREX1 ATL3 GJA1 PEX5 TP63 K…	3111	505	13528	1.27439	0.966621	0.114341	1.28454
GOTERM_BP_FAT	GO:0006461~protein complex assembly	148	3.3644	0.000679058	SYT1 OCLN XPO6 TUBB2B IDE MED24 CD2AP SLC7A7 CTNNB1 GTF2E1 GTF2E2 GTF2H2D GTF2H2C MC1R AQP11 MED27 SH3BGR PDGFC FAS TUBG2 INSR DCTPP1 IKBKAP PCBD1 TAF4B TAZ MED14 CD40 IRS1 C10ORF2 ADRM1 VAMP8 MED17 ATPIF1 AMFR TRAF1 CAV2 SNAP91 DIAPH1 TAF9B ARPC4 PDSS1 SRC FBXO5 TAF9 RANBP17 TAF4 MALT1 SMAD2 P2RX4 P2RX6 TSC1 HSPD1 CHAF1A XPO7 CHAF1B NDUFAF4 E2F2 E2F3 WASF3 COX10 WASF1 PREX1 ATL3 GJA1 PEX5 TP63 K…	3111	505	13528	1.27439	0.966621	0.114341	1.28454
GOTERM_BP_FAT	GO:0051272~positive regulation of cell motion	38	0.863833	0.000687832	IL6ST PDGFA TACR1 BCAR1 CSF1 F2RL1 CBLL1 TGFB2 S1PR1 BCL2 SCARB1 ARHGAP8 THBS1 FGF2 INSR ADAM9 APC COL18A1 ICAM1 LYN CREB3 TGFBR1 SPHK1 MYO1F CHST3 IRS1 CDH13 CORO1A ETS1 PTP4A1 F3 CXCL16 VEGFA PRR5-ARHGAP8 AMOT ADAM17 HDAC7 HDAC6 F2R	3111	98	13528	1.68613	0.968056	0.111971	1.30103
GOTERM_BP_FAT	GO:0070304~positive regulation of stress-activated protein kinase signaling pathway	13	0.295522	0.000753758	TAOK2 LYN TAOK3 EDA2R DUSP22 TGFB2 MAP3K7 NOD2 NOD1 HIPK2 RIPK2 CD27 AXIN1	3111	21	13528	2.69189	0.97704	0.118208	1.42489
GOTERM_BP_FAT	GO:0007584~response to nutrient	50	1.13662	0.000800649	ARSB C6ORF26 KYNU MICB PTGS2 STAR PDGFA IL6ST CD44 CDKN2D OGT DDAH2 INSR SP100 STC2 GATM CYP1A1 RXRA COX4I1 DDIT3 CHMP1A COL1A1 RBP4 ACSL1 DOM3Z CYP27B1 BCL2 SLC30A4 DAD1 MEST BMP4 SLC8A1 BMP2 CUBN FADS1 MSH5 BCKDHB MAP1B PMF1 STAT1 TULP4 PLA2G4A ARSA LIPG OVCA2 PTCH1 AACS IGFBP2 KLF4 VLDLR	3111	140	13528	1.55301	0.981846	0.121305	1.51289
GOTERM_BP_FAT	GO:0070302~regulation of stress-activated protein kinase signaling pathway	29	0.659241	0.000812368	SH3RF1 PTPLAD1 MAP4K1 ZEB2 PDCD4 TGFB2 AKT1 MAP3K7 NOD2 MAP3K5 ERCC6 NOD1 MDFIC CD27 AXIN1 MDFI TAOK2 LYN KIAA1804 TAOK3 PKN1 EDA2R DUSP22 TP73 GPS2 RIPK1 HIPK2 RIPK2 MAPK8IP1	3111	69	13528	1.82761	0.982881	0.119364	1.53487
GOTERM_BP_FAT	GO:0080135~regulation of cellular response to stress	39	0.886565	0.000978487	SH3RF1 TMEM189-UBE2V1 FAM175A PTPLAD1 MAP4K1 ZEB2 PDCD4 TGFB2 AKT1 MAP3K7 MAP3K5 NOD2 ERCC6 NOD1 MDFIC CD27 RTEL1 AXIN1 MDFI POLH LYN TAOK2 USP1 KIAA1804 TAOK3 EDA2R PKN1 DUSP22 TMEM189 BRCA1 TP73 GPS2 EYA1 TEX15 EEF1E1 RIPK1 HIPK2 BRE RIPK2 MAPK8IP1	3111	103	13528	1.6465	0.992551	0.13798	1.84598
GOTERM_BP_FAT	GO:0008219~cell death	201	4.56922	0.00110175	FASTKD1 L1CAM RNF216 SGMS1 CTNNB1 CLPTM1L G2E3 MAP3K5 FAS ROCK1 PTPRH TBRG4 POLB ESPL1 LIG4 DCTN1 C10ORF2 F3 MAPK8 FASTKD5 NEK6 SIVA1 GGCT TAF9B MMD BCL2L1 STK17A MST4 PPP2R2B C16ORF5 TAOK2 LGALS1 KLF11 DUSP22 TRIO ATM BFAR CSRNP3 RABEP1 RTN4 SPG7 NUAK2 ZMAT3 TP63 GJA1 BAG4 NOD1 SHARPIN BAG3 BAG2 MYC FGF2 ARHGEF3 ARHGEF17 NDUFA13 ARHGEF12 ELMO3 TNFRSF10A TNFRSF10B BNIP2 RIPK1 SH3KBP1 TNFSF12-TNFS…	3111	719	13528	1.21563	0.995983	0.149792	2.07622
GOTERM_BP_FAT	GO:0043410~positive regulation of MAPKKK cascade	22	0.500114	0.00114074	TAOK2 TAOK3 LPAR3 EDA2R DUSP22 LPAR1 IL11 CTNNB1 TGFB2 MAP3K7 LIF SORBS3 NOD2 NOD1 HIPK2 RIPK2 TRAF7 NENF INSR CD27 F2R AXIN1	3111	48	13528	1.99304	0.996696	0.150595	2.14894
GOTERM_BP_FAT	GO:0043123~positive regulation of I-kappaB kinase/NF-kappaB cascade	37	0.8411	0.00115975	SLC44A2 TMEM189-UBE2V1 SLC20A1 LITAF TSPAN6 GJA1 FKBP1A LPAR1 KCNRG MAP3K7 NOD2 MYD88 NOD1 SLC35B2 CASP8 PLEKHG5 TMEM101 CASP1 SECTM1 BST2 LGALS1 NDFIP1 NDFIP2 MALT1 CD40 TMEM189 FLNA TRAF3IP2 CARD11 IKBKE C18ORF32 TNFRSF10B PLK2 ATP2C1 RIPK1 RIPK2 NEK6 F2R	3111	97	13528	1.65868	0.996996	0.14899	2.18438
GOTERM_BP_FAT	GO:0032774~RNA biosynthetic process	92	2.09138	0.0011618	E2F2 TAF1C E2F3 LMO4 TCOF1 MED24 PRIM1 GTF2E1 GTF2E2 GTF2H2D GTF2H2C ASH2L TARDBP GATA3 MED27 GTF2A2 SUPT5H MYC FOSL1 BRF1 POLR1E BRF2 RREB1 CCNH SNAPC4 TAF4B GMEB2 NKX2-8 TTF1 MED14 CDK7 C10ORF2 AHR GTF2H2 TTF2 DDIT3 ELL2 CD3EAP MED7 ADRM1 PRDM4 EREG GTF2I ABT1 MED17 NCOA6 MNT MYNN XRN2 SUPT3H POLR2E NMI ELL FOXM1 TAF9B NR3C1 IVNS1ABP ARNT ERCC6 PIR ECD CEBPZ BTF3 ETV1 NPM3 TAF9 TCEA1 TCEA2 GTF3…	3111	296	13528	1.35154	0.997027	0.145508	2.18819
GOTERM_BP_FAT	GO:0006310~DNA recombination	39	0.886565	0.00147687	XRCC4 NBN XRCC3 MRE11A RBM4 PRKDC CHEK1 OBFC2A NONO BCL11B NSMCE1 PSMC3IP PSIP1 RAD51L3 ERCC1 EXO1 C5ORF51 RAD51AP1 MSH3 SWAP70 EME2 MSH5 LIG3 SMC5 MND1 SMC6 WRN LIG4 BRCA1 FOXP1 ATM RAD51 KLHDC3 OBFC2B DCLRE1C NCOA6 RUVBL1 HSPD1 DMC1	3111	105	13528	1.61514	0.999387	0.176888	2.77375
GOTERM_BP_FAT	GO:0046330~positive regulation of JNK cascade	11	0.250057	0.00156307	MAP3K7 NOD2 NOD1 TAOK2 HIPK2 TAOK3 DUSP22 RIPK2 EDA2R CD27 AXIN1	3111	17	13528	2.8137	0.999602	0.181884	2.93337
GOTERM_BP_FAT	GO:0046328~regulation of JNK cascade	27	0.613776	0.00157678	SH3RF1 PTPLAD1 MAP4K1 ZEB2 PDCD4 AKT1 MAP3K7 NOD2 MAP3K5 ERCC6 NOD1 MDFIC CD27 AXIN1 MDFI TAOK2 KIAA1804 TAOK3 PKN1 EDA2R DUSP22 TP73 GPS2 RIPK1 HIPK2 RIPK2 MAPK8IP1	3111	65	13528	1.80628	0.999629	0.179179	2.95873
GOTERM_BP_FAT	GO:0016265~death	201	4.56922	0.00158575	FASTKD1 L1CAM RNF216 SGMS1 CTNNB1 CLPTM1L G2E3 MAP3K5 FAS ROCK1 PTPRH TBRG4 POLB ESPL1 LIG4 DCTN1 C10ORF2 F3 MAPK8 FASTKD5 NEK6 SIVA1 GGCT TAF9B MMD BCL2L1 STK17A MST4 PPP2R2B C16ORF5 TAOK2 LGALS1 KLF11 DUSP22 TRIO ATM BFAR CSRNP3 RABEP1 RTN4 SPG7 NUAK2 ZMAT3 TP63 GJA1 BAG4 NOD1 SHARPIN BAG3 BAG2 MYC FGF2 ARHGEF3 ARHGEF17 NDUFA13 ARHGEF12 ELMO3 TNFRSF10A TNFRSF10B BNIP2 RIPK1 SH3KBP1 TNFSF12-TNFS…	3111	724	13528	1.20723	0.999645	0.176121	2.97533
GOTERM_BP_FAT	GO:0008654~phospholipid biosynthetic process	38	0.863833	0.00161351	PGS1 CDIPT IMPA1 SGMS2 HEXB EPT1 SGMS1 CDS2 AGPAT6 CEPT1 AGPAT5 PIGM PIGF LCAT AGPAT9 ETNK2 PCYT1A AGPAT4 PTDSS1 CPT1B PIGZ LPGAT1 SPHK2 FADS1 PGAP1 TAZ PIGU PIGT LPCAT2 CDS1 PIGP PIGO PLA2G4A MBOAT1 DPM1 FABP3 DPM3 ALG12	3111	102	13528	1.62001	0.999691	0.17505	3.02666
GOTERM_BP_FAT	GO:0043408~regulation of MAPKKK cascade	40	0.909298	0.0016453	SH3RF1 PTPLAD1 LPAR3 MAP4K1 ZEB2 LPAR1 PDCD4 IL11 TGFB2 CTNNB1 MAP3K7 LIF AKT1 MAP3K5 NOD2 SORBS3 ERCC6 NOD1 MDFIC TRAF7 NENF INSR CD27 AXIN1 APC MDFI TAOK2 KIAA1804 TAOK3 PKN1 EDA2R DUSP22 GRM1 TP73 GPS2 RIPK1 HIPK2 RIPK2 MAPK8IP1 F2R	3111	109	13528	1.59576	0.999737	0.174415	3.08541
GOTERM_BP_FAT	GO:0006351~transcription DNA-dependent	90	2.04592	0.00174073	E2F2 TAF1C E2F3 LMO4 TCOF1 MED24 GTF2E1 GTF2E2 GTF2H2D GTF2H2C ASH2L TARDBP GATA3 MED27 GTF2A2 SUPT5H MYC FOSL1 BRF1 POLR1E BRF2 RREB1 CCNH SNAPC4 TAF4B GMEB2 NKX2-8 TTF1 MED14 CDK7 C10ORF2 AHR GTF2H2 TTF2 DDIT3 ELL2 CD3EAP MED7 ADRM1 PRDM4 EREG GTF2I ABT1 MED17 NCOA6 MNT MYNN XRN2 SUPT3H POLR2E NMI ELL FOXM1 TAF9B NR3C1 IVNS1ABP ARNT ERCC6 PIR ECD CEBPZ BTF3 ETV1 NPM3 TAF9 TCEA1 TCEA2 GTF3C1 TRI…	3111	292	13528	1.34027	0.999837	0.179779	3.26158
GOTERM_BP_FAT	GO:0006457~protein folding	59	1.34121	0.00176553	RP2 VBP1 PDIA6 DNAJB12 CCT3 CANX BAG4 BAG3 SLMAP BAG2 DNAJC12 MKKS PDRG1 DNAJC4 RANBP2 DNAJC2 DNAJC1 FUT10 AARS DNAJC21 NKTR LRPAP1 TRAP1 UXT TBCA PFDN4 C19ORF2 FKBP15 FKBP10 FKBP2 HSP90AA4P FKBP5 FKBP4 PPIL1 FKBP3 TTC9 FKBP1A LMAN1 HSCB STUB1 DNAJC30 TOR1A PPWD1 DNAJA3 HSPA8 FKBPL TCP1 CWC27 SACS ATF6 CCT7 ERP44 CLGN CCT4 PPIB DNAJB2 HSPD1 ALG12 DNAJB5	3111	177	13528	1.44948	0.999856	0.178431	3.3073
GOTERM_BP_FAT	GO:0030335~positive regulation of cell migration	34	0.772903	0.0018556	IL6ST PDGFA TACR1 BCAR1 CSF1 F2RL1 CBLL1 TGFB2 S1PR1 BCL2 SCARB1 ARHGAP8 THBS1 FGF2 INSR ADAM9 APC COL18A1 ICAM1 CREB3 SPHK1 MYO1F IRS1 CDH13 CORO1A PTP4A1 F3 CXCL16 VEGFA PRR5-ARHGAP8 AMOT ADAM17 HDAC7 HDAC6 F2R	3111	89	13528	1.6612	0.999908	0.182974	3.47321
GOTERM_BP_FAT	GO:0008283~cell proliferation	127	2.88702	0.00212859	MORF4L1 PDGFA PGF OSMR WNT3A FST CDC16 TGFB2 CTNNB1 ISG20 DAB2 COL4A3BP TGFBI IL1A CYP1A1 BST2 RXRB RXRA SKP2 VTI1B LIG4 CD40 DCTN2 VEGFB PRDM4 KRT16 UBR5 VEGFA RIPK2 PELO BIN1 TMX1 RBP4 BOP1 EPHB4 NAA35 SRC DOCK2 CKLF SCARB1 RUNX3 GINS1 BMP4 SPHK2 TAF8 KLF10 CD276 DUSP22 MALT1 CSRP2 GAS6 HOXB4 LAMP3 EPS8 LAMA5 PCNA TCF19 HSPD1 AREG MYH10 E2F1 FGF5 NBN ELF4 BCAR1 NR6A1 E2F8 DPH1 TP63 ZEB2 SBDS ND…	3111	436	13528	1.26663	0.999977	0.20301	3.97443
GOTERM_BP_FAT	GO:0051098~regulation of binding	52	1.18209	0.00215701	NOG TMEM189-UBE2V1 TLR2 NOD2 MYD88 GTF2A2 IRAK1 ICAM1 SP100 PCBD1 TMEM189 NLRP3 PRKCD LDLRAP1 DDIT3 FLNA SIGIRR JMY LRPAP1 PRKCQ CARD11 EP300 NCOA3 RIPK1 HIPK2 RIPK2 EDA COMMD7 ERC1 SMARCA4 SIVA1 FKBP1A TRIB1 IRAK3 BCL2 PYCARD TNKS APEX1 DNAJA3 RHEBL1 ERCC2 MDFI CREBZF SMAD7 EDA2R MALT1 SMAD2 ATR HDAC5 ZNF462 ID3 IKBKB CALM2	3111	153	13528	1.4779	0.99998	0.201608	4.02647
GOTERM_BP_FAT	GO:0051101~regulation of DNA binding	43	0.977495	0.00218167	SIVA1 TMEM189-UBE2V1 TLR2 TRIB1 IRAK3 NOD2 MYD88 GTF2A2 PYCARD TNKS APEX1 DNAJA3 ERCC2 RHEBL1 MDFI ICAM1 IRAK1 SP100 CREBZF SMAD7 EDA2R MALT1 TMEM189 NLRP3 DDIT3 FLNA SIGIRR JMY HDAC5 CARD11 PRKCQ EP300 NCOA3 RIPK1 HIPK2 RIPK2 ZNF462 ID3 IKBKB EDA COMMD7 ERC1 CALM2 SMARCA4	3111	121	13528	1.54531	0.999982	0.199953	4.0716
GOTERM_BP_FAT	GO:0010647~positive regulation of cell communication	99	2.25051	0.00234646	SLC44A2 TMEM189-UBE2V1 PTGS2 IL6ST TSPAN6 TTK LPAR3 L1CAM LPAR1 IL31RA TGFB2 IL11 CTNNB1 MAP3K7 MYD88 INSR BST2 CD40 IRS1 NCAM1 ATP2C1 F3 VEGFA RIPK2 NEK6 TWSG1 CAV2 LITAF AFAP1L2 KCNRG SRC ARNT LIF ECE1 TRAF7 AXIN1 BMP4 BMP2 TAOK2 LGALS1 TGFBR1 TAOK3 NDFIP1 NDFIP2 DUSP22 MALT1 TRAF3IP2 P2RX5 P2RX4 NOTCH2 IKBKE PLK2 ENG HDAC6 SLC20A1 TACR1 GJA1 TP63 ZEB2 NOD2 NOD1 CASP8 TGFA TMEM101 CASP1 LYN MBD…	3111	329	13528	1.3085	0.999992	0.209553	4.37268
GOTERM_BP_FAT	GO:0051091~positive regulation of transcription factor activity	25	0.568311	0.0023486	TMEM189-UBE2V1 TLR2 IRAK3 NOD2 MYD88 GTF2A2 PYCARD RHEBL1 IRAK1 ICAM1 SP100 EDA2R MALT1 TMEM189 JMY HDAC5 PRKCQ CARD11 EP300 NCOA3 RIPK1 RIPK2 ERC1 IKBKB EDA SMARCA4	3111	60	13528	1.81185	0.999992	0.206067	4.37658
GOTERM_BP_FAT	GO:0051289~protein homotetramerization	14	0.318254	0.00235153	ALDH5A1 PCBD1 IDE PFKP TP63 PFKM DECR1 SOD2 CTH GPX3 ACOT13 ATPIF1 USP16 DCTPP1	3111	26	13528	2.34147	0.999992	0.202762	4.38193
GOTERM_BP_FAT	GO:0051252~regulation of RNA metabolic process	466	10.5933	0.00237296	SLC2A4RG ZNF782 SYNCRIP MED24 NAA16 MED22 ZNF253 ZNF254 MED20 CTNNB1 MED27 FOXF2 YEATS2 ZNF395 ZNF394 IKBKAP ZNF643 NDNL2 ZNF506 RREB1 RXRB TAF4B RXRA ZHX1 ZHX3 HMG20B MED14 ZNF793 MED10 ZNF234 MED15 ZNF783 MED17 ZNF785 FOXG1 MYBBP1A ZNF614 ZNF76 ZNF510 ZNF232 ZNF225 ZNF224 ARNTL2 VEZF1 ZNF69 ZNF528 ZNF624 ZNF529 ZNF620 PAIP1 KLF10 ZNF621 KLF11 KLF16 ZNF626 SHOX2 ZNF215 MZF1 ZNF114 ZNF117 ELF1 ZN…
GOTERM_BP_FAT	GO:0043388~positive regulation of DNA binding	28	0.636508	0.00242229	TMEM189-UBE2V1 TLR2 IRAK3 NOD2 MYD88 GTF2A2 PYCARD ERCC2 RHEBL1 IRAK1 ICAM1 SP100 EDA2R MALT1 TMEM189 JMY HDAC5 PRKCQ CARD11 EP300 NCOA3 RIPK1 HIPK2 RIPK2 ERC1 IKBKB EDA CALM2 SMARCA4	3111	70	13528	1.73938	0.999995	0.20131	4.51092
GOTERM_BP_FAT	GO:0006355~regulation of transcription DNA-dependent	456	10.366	0.00244499	SLC2A4RG ZNF782 MED24 NAA16 MED22 ZNF253 ZNF254 MED20 CTNNB1 MED27 FOXF2 YEATS2 ZNF395 ZNF394 IKBKAP ZNF643 NDNL2 ZNF506 RREB1 RXRB TAF4B RXRA ZHX1 ZHX3 HMG20B MED14 ZNF793 MED10 ZNF234 MED15 ZNF783 MED17 ZNF785 FOXG1 MYBBP1A ZNF614 ZNF76 ZNF510 ZNF232 ZNF225 ZNF224 ARNTL2 VEZF1 ZNF69 ZNF528 ZNF624 ZNF529 ZNF620 KLF10 ZNF621 KLF11 KLF16 ZNF626 SHOX2 ZNF215 MZF1 ZNF114 ZNF117 ELF1 ZNF17 ZNF486 ELF…
GOTERM_BP_FAT	GO:0012501~programmed cell death	171	3.88725	0.00248713	FASTKD1 TNFSF15 RNF216 TNFSF12 PMAIP1 SGMS1 FOXO3 CTNNB1 CLPTM1L G2E3 MAP3K5 UNC5B GATA6 CDKN2D DAP FAS IL1A CIB1 ROCK1 DFFA DFFB PTPRH TBRG4 ESPL1 LIG4 AHR DDIT4 BCAP31 TNS4 RNF130 TRIM35 EP300 RASGRF2 TIAL1 F3 RIPK2 MAPK8 TNFAIP3 FASTKD5 NEK6 NGF SIVA1 TRAF1 GGCT MCL1 LITAF TNFRSF12A ADAMTSL4 TAF9B ITGB2 BCL2L1 STK17A MST4 PEG10 ECE1 TRAF7 DYRK2 C16ORF5 BMF SRGN DNAJA3 AXIN1 OBSCN TAOK2 LGALS1 …	3111	611	13528	1.21699	0.999996	0.199536	4.62899
GOTERM_BP_FAT	GO:0006631~fatty acid metabolic process	64	1.45488	0.00257008	PTGES2 CYP2J2 PTGS2 RNPEPL1 ACOT2 NDUFAB1 PEX5 ACSF3 PEX7 FAR1 AKR1C3 PRKAR2B CRYL1 AGPAT6 ACOT8 ELOVL5 ELOVL2 QKI ELOVL7 SCD5 ALDH5A1 ADIPOR1 LYPLA1 DECR1 PECI C5ORF4 MECR SLC27A2 SLC27A5 ACAA1 SLC27A4 DEGS1 HACL1 TYRP1 ABCD1 ACSBG2 HADHA HADHB ACSL1 PRKAA1 PRKAA2 ACSL5 CPT1C CPT1B LPL PTGR1 FADS1 FADS3 EPHX2 ACACA FADS2 BRCA1 CPT1A OXSM ACSM3 GGT5 PLA2G4A JMJD7 FABP3 LTA4H PLA2G4C LIPC AACS MGS…	3111	198	13528	1.40556	0.999997	0.202251	4.77981
GOTERM_BP_FAT	GO:0006357~regulation of transcription from RNA polymerase II promoter	200	4.54649	0.00260677	FST MED22 MED20 ZNF254 CTNNB1 S1PR1 MED27 CREB3L4 SUPT5H IKBKAP RXRB RXRA MED14 MED10 PPARGC1B MED15 MED17 VEGFA PRDM1 SUPT6H ZNF76 TAF9B NR1H2 PLAGL1 LIF DRAP1 HTATSF1 VEZF1 NKX2-5 BMP4 MDFI KLF6 BMP2 KLF7 IKZF2 SUB1 SMAD7 KLF10 KLF11 MAML2 KLF16 SMAD2 UBP1 DLX1 CSRNP3 ETS1 JAZF1 TCF19 ENG TCF12 KLF4 BMP6 ELF1 ELF2 FOXA2 ELF4 MITF TP63 HSBP1 GLI1 CREG1 BRD7 SIK1 MYC FGF2 NR2F1 CCNH TTF1 MBD2 RBB…	3111	727	13528	1.19627	0.999998	0.201676	4.84646
GOTERM_BP_FAT	GO:0048729~tissue morphogenesis	59	1.34121	0.00271336	PGF LMO4 WNT3A FST TP63 ZEB2 CTNNB1 TGFB2 ZIC2 MAP3K7 PGP WNT3 CD44 CASP8 MKKS RXRA LEF1 GZF1 EYA1 EYA2 CA9 CFL1 GAA FOXC1 TXNRD1 COL1A1 TBX18 SMARCA4 TWSG1 SHROOM3 FKBP1A TPM1 FOXQ1 OVOL2 ALDH1A3 BCL2 NKX2-5 RUNX3 HECTD1 BMP4 BMP2 SMAD7 SMAD2 FZD3 SNAI1 LAMA1 HOXB4 NOTCH2 HOXB2 TSC1 LAMA5 FREM2 IFT172 FOXE1 PTCH1 IFT52 MESP1 WNT7A KLF4	3111	180	13528	1.42532	0.999999	0.205855	5.03982
GOTERM_BP_FAT	GO:0006916~anti-apoptosis	66	1.50034	0.0027803	TP63 IL31RA AKT1 BAG4 BDNF MYD88 CDKN2D BAG3 FAS DDAH2 MKL1 MYC IL1A RTEL1 TERT IRAK1 SKP2 PRKCI POLB NME5 SERPINB9 BNIP2 TXNDC5 F3 CFL1 VEGFA UBC SERPINB2 RIPK2 ADAM17 FOXC1 PRNP TNFAIP3 NGF TMX1 MCL1 MUTED BCL2L1 TCF7L2 BCL2 DAD1 GLO1 THBS1 NKX2-5 CD27 CEBPB SPHK2 GNRH1 EEF1A2 TGFBR1 SPHK1 ANXA1 BIRC6 MALT1 ANXA5 ANXA4 SOD2 ATF5 NOTCH2 CDH13 BFAR BNIP3L MPO CFDP1 MAPK8IP1 IKBKB IFI6	3111	206	13528	1.39319	0.999999	0.207249	5.16104
GOTERM_BP_FAT	GO:0043066~negative regulation of apoptosis	105	2.38691	0.00285335	XRCC4 SGMS1 IL31RA MAP3K7 G2E3 BDNF MYD88 CDKN2D FAS DDAH2 IL1A ROCK1 DFFA AARS SKP2 POLB PIM3 LIG4 NME5 TXNDC5 F3 VEGFA RIPK2 MAPK8 TNFAIP3 NGF TMX1 MCL1 TAF9B BCL2L1 GCLM TAF9 GLO1 NKX2-5 DNAJA3 SPHK2 GNRH1 EEF1A2 TGFBR1 SPHK1 MALT1 ATM BFAR ATF5 NOTCH2 DLX1 CFDP1 HSPD1 IKBKB IFI6 NUAK2 MITF TP63 PRDX5 AKT1 BAG4 BAG3 CHST11 MKL1 MYC TERT RTEL1 IRAK1 PRKCI SERPINB9 DHRS2 EYA1 BNIP2 HIPK2 CFL1 UB…	3111	354	13528	1.28979	0.999999	0.208994	5.29318
GOTERM_BP_FAT	GO:0006915~apoptosis	168	3.81905	0.00304621	FASTKD1 TNFSF15 RNF216 TNFSF12 PMAIP1 SGMS1 FOXO3 CTNNB1 CLPTM1L G2E3 MAP3K5 UNC5B GATA6 DAP FAS IL1A CIB1 ROCK1 DFFA DFFB PTPRH TBRG4 ESPL1 LIG4 AHR DDIT4 BCAP31 TNS4 RNF130 TRIM35 EP300 RASGRF2 TIAL1 F3 RIPK2 MAPK8 TNFAIP3 FASTKD5 NEK6 NGF SIVA1 TRAF1 GGCT MCL1 LITAF TNFRSF12A ADAMTSL4 ITGB2 BCL2L1 STK17A MST4 PEG10 ECE1 TRAF7 DYRK2 C16ORF5 BMF SRGN DNAJA3 AXIN1 OBSCN TAOK2 LGALS1 KLF11 DUSP22 …	3111	602	13528	1.21352	1	0.218299	5.64121
GOTERM_BP_FAT	GO:0032535~regulation of cellular component size	83	1.88679	0.00320662	RTN4 ENOX2 CCDC85B TP63 SGMS1 TGFB2 DSTN AKT1 DAB2 FXN CDKN2C CDKN2D GNG4 FGF2 DNAJC2 SERTAD1 CGRRF1 NOL8 SLC3A2 NDUFA13 ADIPOR1 NEBL ARPC1B CTH EP300 PRDM4 SEMA4F ARPC5L SCIN CFL1 ADAM17 BIN3 DCUN1D3 CLN8 XRN2 NGF FGFR2 FGFR1 EXTL3 TNFRSF12A FHL1 TAF9B CCNG1 CDH4 CAPZB CDC42EP2 CYP27B1 NDRG3 BCL2 TAF9 ACTR3C TMSL3 ING1 DCLK1 RASA1 CDC42EP5 TGFBR1 CREB1 SPHK1 MAP1B RICTOR CSRP2 EPB49 TP73 CAPRIN2…	3111	271	13528	1.33181	1	0.225206	5.92976
GOTERM_BP_FAT	GO:0051262~protein tetramerization	18	0.409184	0.00345129	PCBD1 ALDH5A1 IDE PFKP AASS PEX5 TP63 PFKM DECR1 PDSS1 SOD2 CTH GPX3 ACOT13 ATPIF1 USP16 INSR DCTPP1	3111	39	13528	2.00697	1	0.236902	6.36824
GOTERM_BP_FAT	GO:0060548~negative regulation of cell death	106	2.40964	0.00349744	XRCC4 SGMS1 IL31RA MAP3K7 G2E3 BDNF MYD88 CDKN2D FAS DDAH2 IL1A ROCK1 DFFA AARS SKP2 POLB PIM3 LIG4 NME5 TXNDC5 F3 VEGFA RIPK2 MAPK8 TNFAIP3 NGF TMX1 MCL1 TAF9B BCL2L1 GCLM TAF9 GLO1 NKX2-5 DNAJA3 SPHK2 GNRH1 EEF1A2 TGFBR1 SPHK1 MALT1 ATM BFAR ATF5 NOTCH2 DLX1 CFDP1 HSPD1 IKBKB IFI6 NUAK2 MITF TP63 PRDX5 AKT1 BAG4 BAG3 CHST11 MKL1 MYC TERT RTEL1 IRAK1 SLC25A4 PRKCI SERPINB9 DHRS2 EYA1 BNIP2 HIPK2…	3111	360	13528	1.28037	1	0.236449	6.45074
GOTERM_BP_FAT	GO:0007178~transmembrane receptor protein serine/threonine kinase signaling pathway	37	0.8411	0.00381253	TWSG1 NOG FUT8 LTBP3 PDGFA USP9Y FST FSTL1 FKBP1A STUB1 TGFB2 MAP3K7 RGMB ZFYVE16 UBE2D1 ADAM9 BMP4 IRAK1 BMP2 SMAD7 CREB1 NLK TGFBR1 KLF10 DUSP22 SMAD2 TAB1 CHRDL1 ARRB2 HIPK2 SMURF2 TGFBRAP1 GDF15 BAMBI BMPR1B ENG BMP6	3111	103	13528	1.56206	1	0.251489	7.01212
GOTERM_BP_FAT	GO:0006399~tRNA metabolic process	41	0.93203	0.00440955	PUS3 ELAC2 PUS1 FARS2 LSM6 TRMT1 QTRT1 PUS7 KARS RPP14 PUS7L ADAT1 CTU1 NARS2 TRMT6 QTRTD1 ADAT2 HARS2 THG1L MARS2 POLG2 TSEN2 TSEN15 DUS3L MARS RPP25 RPP21 AARS LARS2 DARS2 FBL EARS2 TRNT1 TARS TRMT11 RARS HARS FARSB POP1 CARS2 TRUB2	3111	118	13528	1.5109	1	0.281168	8.06705
GOTERM_BP_FAT	GO:0043069~negative regulation of programmed cell death	105	2.38691	0.00456061	XRCC4 SGMS1 IL31RA MAP3K7 G2E3 BDNF MYD88 CDKN2D FAS DDAH2 IL1A ROCK1 DFFA AARS SKP2 POLB PIM3 LIG4 NME5 TXNDC5 F3 VEGFA RIPK2 MAPK8 TNFAIP3 NGF TMX1 MCL1 TAF9B BCL2L1 GCLM TAF9 GLO1 NKX2-5 DNAJA3 SPHK2 GNRH1 EEF1A2 TGFBR1 SPHK1 MALT1 ATM BFAR ATF5 NOTCH2 DLX1 CFDP1 HSPD1 IKBKB IFI6 NUAK2 MITF TP63 PRDX5 AKT1 BAG4 BAG3 CHST11 MKL1 MYC TERT RTEL1 IRAK1 PRKCI SERPINB9 DHRS2 EYA1 BNIP2 HIPK2 CFL1 UB…	3111	359	13528	1.27183	1	0.285693	8.33218
GOTERM_BP_FAT	GO:0022403~cell cycle phase	119	2.70516	0.00473181	TUBB2B DBF4 TTK CDC16 CD2AP MC1R CDKN2C CDKN2D TARDBP CDCA2 CCNA1 DNAJC2 CCNA2 STAG2 STAG1 SGOL2 ANAPC4 LIG3 SKP2 MND1 TBRG4 ESPL1 UBR2 DCTN3 PPP1CB DCTN1 FOXN3 WEE2 DCTN2 RAD1 STMN1 ANAPC7 MAD2L2 NEK6 DSCC1 NEK3 MRE11A LRRCC1 TIPIN NEDD9 ANAPC10 CHEK1 CEP164 CCNG1 NIPBL MNS1 FBXO5 TNKS RAD51L3 CKAP5 SYCE2 TPD52L1 PMF1 ATM SUV39H2 RRS1 ZNF318 SMC1A ABL1 E2F1 KIF22 NBN ZFP42 AKT1 NDE1 PSMC3IP RANB…	3111	414	13528	1.24991	1	0.291101	8.63176
GOTERM_BP_FAT	GO:0046394~carboxylic acid biosynthetic process	51	1.15935	0.00497899	KYNU PTGES2 PTGS2 STAR RNPEPL1 NDUFAB1 FAR1 CYP39A1 ELOVL5 ELOVL2 QKI ELOVL7 SCD5 ENOPH1 CTH C5ORF4 BHMT MECR UGP2 DEGS1 BCAT1 PYCRL ALDH18A1 ASS1 GLUD2 GLUD1 DHFRL1 UROS LIAS PRKAA1 PRKAA2 GSTO1 LPL BHMT2 MAT2A FADS1 FADS3 ACACA FADS2 BRCA1 OXSM ACSM3 GGT5 DHFR MTR PHGDH LTA4H MAT2B THNSL1 LIPC MGST2	3111	155	13528	1.43078	1	0.300148	9.06268
GOTERM_BP_FAT	GO:0016053~organic acid biosynthetic process	51	1.15935	0.00497899	KYNU PTGES2 PTGS2 STAR RNPEPL1 NDUFAB1 FAR1 CYP39A1 ELOVL5 ELOVL2 QKI ELOVL7 SCD5 ENOPH1 CTH C5ORF4 BHMT MECR UGP2 DEGS1 BCAT1 PYCRL ALDH18A1 ASS1 GLUD2 GLUD1 DHFRL1 UROS LIAS PRKAA1 PRKAA2 GSTO1 LPL BHMT2 MAT2A FADS1 FADS3 ACACA FADS2 BRCA1 OXSM ACSM3 GGT5 DHFR MTR PHGDH LTA4H MAT2B THNSL1 LIPC MGST2	3111	155	13528	1.43078	1	0.300148	9.06268
GOTERM_BP_FAT	GO:0030071~regulation of mitotic metaphase/anaphase transition	12	0.272789	0.00506913	PSMG2 CUL7 CUL9 TTK ESPL1 ANAPC10 MAD2L2 ZZEF1 ATM NEK6 MYCBP2 APC	3111	22	13528	2.37188	1	0.3011	9.21935
GOTERM_BP_FAT	GO:0010948~negative regulation of cell cycle process	13	0.295522	0.00525875	TTK ESPL1 ATM BRCA1 LIF CHMP1A PSMG2 MYO16 MAD2L2 APBB2 DCUN1D3 APC SMARCA4	3111	25	13528	2.26119	1	0.306858	9.54807
GOTERM_BP_FAT	GO:0010942~positive regulation of cell death	124	2.81882	0.00530474	PTGS2 TLR2 TNFSF12 PMAIP1 FOXO3 TGFB2 MAP3K5 CD44 CDKN2C DAP FAS WWOX DFFA RXRA SKP2 DDIT3 TRIM35 UNC13D RASGRF2 TIAL1 RIPK2 MAPK8 LRRK2 DCUN1D3 NGF SIVA1 ADAMTSL4 BCL2L1 STK17A SRC ZC3H8 PLAGL1 DYRK2 C16ORF5 RUNX3 DNAJA3 B4GALT1 BMP4 COL18A1 OBSCN KLF10 TGFBR1 TRIO RPS6 VAV2 BRCA1 ATM C14ORF153 NOTCH2 PLA2G4A EPHA7 CSRNP3 ETS1 HSPD1 ABL1 HDAC6 SH3RF1 PDIA3 ZMAT3 PREX1 TP63 AKT1 CASP6 NOD1 CASP9 …	3111	435	13528	1.23956	1	0.305574	9.62763
GOTERM_BP_FAT	GO:0051301~cell division	88	2.00045	0.00534829	KIAA0174 CDC14B WNT3A BCAR1 CDC16 SENP5 CD2AP TGFB2 DSTN CCNE2 CDC42 NDE1 CDCA2 CABLES2 CDK10 PARD3B USP16 CCNA1 CCNA2 STAG2 CABLES1 STAG1 CDC6 ROCK1 DSN1 CEP110 SGOL2 ANAPC4 LIG3 PAPD7 NUSAP1 ESPL1 CDK6 LIG4 CDK7 HMGA2 DCTN3 PPP1CB TACC1 MCM5 ARL3 CHMP1A CFL1 CDCA7L BIN3 PELO MAPRE1 RUVBL1 ANAPC7 MAD2L2 NEK6 HAUS4 RBP4 NEK3 DIAPH2 HAUS1 CETN3 LRRCC1 TIPIN NEDD9 CETN2 ANAPC10 CETN1 CEP164 ZBTB16 …	3111	295	13528	1.29716	1	0.304207	9.70292
GOTERM_BP_FAT	GO:0040017~positive regulation of locomotion	35	0.795635	0.00551212	IL6ST PDGFA TACR1 BCAR1 CSF1 F2RL1 CBLL1 TGFB2 S1PR1 BCL2 SCARB1 ARHGAP8 THBS1 FGF2 INSR ADAM9 APC COL18A1 PRKCA ICAM1 CREB3 SPHK1 MYO1F IRS1 CDH13 CORO1A PTP4A1 F3 CXCL16 VEGFA PRR5-ARHGAP8 AMOT ADAM17 HDAC7 HDAC6 F2R	3111	98	13528	1.55301	1	0.308478	9.98557
GOTERM_BP_FAT	GO:0043068~positive regulation of programmed cell death	123	2.79609	0.00619651	PTGS2 TLR2 TNFSF12 PMAIP1 FOXO3 TGFB2 MAP3K5 CD44 CDKN2C DAP FAS WWOX DFFA RXRA SKP2 DDIT3 TRIM35 UNC13D RASGRF2 TIAL1 RIPK2 MAPK8 LRRK2 DCUN1D3 NGF SIVA1 ADAMTSL4 BCL2L1 STK17A SRC ZC3H8 PLAGL1 DYRK2 C16ORF5 RUNX3 DNAJA3 B4GALT1 COL18A1 OBSCN KLF10 TGFBR1 TRIO RPS6 VAV2 BRCA1 ATM C14ORF153 NOTCH2 PLA2G4A EPHA7 CSRNP3 ETS1 HSPD1 ABL1 HDAC6 SH3RF1 PDIA3 ZMAT3 PREX1 TP63 AKT1 CASP6 NOD1 CASP9 RPS3A…	3111	433	13528	1.23524	1	0.335913	11.1573
GOTERM_BP_FAT	GO:0051092~positive regulation of NF-kappaB transcription factor activity	18	0.409184	0.00638465	IRAK1 ICAM1 TMEM189-UBE2V1 TLR2 EDA2R MALT1 TMEM189 CARD11 IRAK3 PRKCQ NOD2 MYD88 RIPK1 PYCARD RIPK2 EDA IKBKB ERC1 RHEBL1	3111	41	13528	1.90907	1	0.340539	11.4768
GOTERM_BP_FAT	GO:0030174~regulation of DNA replication initiation	7	0.159127	0.0064268	CDC6 NBN CDC45 WRNIP1 TIPIN RAD17 CDT1	3111	9	13528	3.38212	1	0.338812	11.5483
GOTERM_BP_FAT	GO:0060249~anatomical structure homeostasis	37	0.8411	0.00645014	ALDOA XDH RBP4 NBN CSF1 MRE11A PRKDC TERF2IP SRF POT1 CTNNB1 TPP1 BCL2 DMD ANKRD11 TINF2 TERT RTEL1 PINX1 APC CUBN ACACA WRN PFKM BBS10 TNKS1BP1 DCLRE1C P2RX4 CORO1A PLA2G4A GYLTL1B TEX15 IL20RB VEGFA GAA KLHL10 F2R	3111	106	13528	1.51785	1	0.336329	11.5878
GOTERM_BP_FAT	GO:0051099~positive regulation of binding	29	0.659241	0.00663061	TMEM189-UBE2V1 TLR2 FKBP1A IRAK3 NOD2 MYD88 GTF2A2 PYCARD ERCC2 RHEBL1 IRAK1 ICAM1 SP100 EDA2R MALT1 TMEM189 JMY HDAC5 PRKCQ CARD11 EP300 NCOA3 RIPK1 HIPK2 RIPK2 ERC1 IKBKB EDA CALM2 SMARCA4	3111	78	13528	1.61673	1	0.340458	11.893
GOTERM_BP_FAT	GO:0043065~positive regulation of apoptosis	122	2.77336	0.00667671	PTGS2 TLR2 TNFSF12 PMAIP1 FOXO3 TGFB2 MAP3K5 CD44 CDKN2C DAP FAS WWOX DFFA RXRA SKP2 DDIT3 TRIM35 UNC13D RASGRF2 TIAL1 RIPK2 MAPK8 DCUN1D3 NGF SIVA1 ADAMTSL4 BCL2L1 STK17A SRC ZC3H8 PLAGL1 DYRK2 C16ORF5 RUNX3 DNAJA3 B4GALT1 COL18A1 OBSCN KLF10 TGFBR1 TRIO RPS6 VAV2 BRCA1 ATM C14ORF153 NOTCH2 PLA2G4A EPHA7 CSRNP3 ETS1 HSPD1 ABL1 HDAC6 SH3RF1 PDIA3 ZMAT3 PREX1 TP63 AKT1 CASP6 NOD1 CASP9 RPS3A CASP8…	3111	430	13528	1.23374	1	0.338958	11.9708
GOTERM_BP_FAT	GO:0043933~macromolecular complex subunit organization	192	4.36463	0.00680917	SYT1 TUBB2B MED24 CD2AP CTNNB1 GTF2H2D GTF2H2C MC1R AQP11 LCAT WDR77 MED27 SH3BGR H2AFZ FAS H1F0 IKBKAP PCBD1 TAF4B MED14 CD40 C10ORF2 MED17 ATPIF1 AMFR ZNHIT6 TAF9B PDSS1 FBXO5 RANBP17 SMAD2 ABCG1 H3F3B H3F3C CHAF1A CHAF1B WASF3 COX10 WASF1 GJA1 TP63 NAP1L3 NOD2 NOD1 GPX3 IL1RAP TUBB6 USP16 MYC FANCA FANCC STX4 BRF1 BRF2 CCNH TTF1 DECR1 MBD2 FLNA GTF2H2 TTF2 RAD51 MED7 GTF2I RRM2 NUP205 POLR2E A…	3111	710	13528	1.17592	1	0.340999	12.1939
GOTERM_BP_FAT	GO:0002474~antigen processing and presentation of peptide antigen via MHC class	10	0.227324	0.00693463	HLA-H MICA TAP2 HLA-A ERAP1 HLA-C ERAP2 HLA-B TAPBPL B2M HLA-F	3111	17	13528	2.55791	1	0.342706	12.4048
GOTERM_BP_FAT	GO:0008361~regulation of cell size	64	1.45488	0.00695157	RTN4 ENOX2 CCDC85B TP63 SGMS1 TGFB2 AKT1 DAB2 FXN CDKN2C CDKN2D GNG4 DNAJC2 FGF2 SERTAD1 CGRRF1 NOL8 SLC3A2 NDUFA13 ADIPOR1 CTH EP300 PRDM4 SEMA4F ADAM17 BIN3 DCUN1D3 CLN8 XRN2 NGF FGFR2 FGFR1 EXTL3 TNFRSF12A FHL1 TAF9B CCNG1 CDH4 CYP27B1 NDRG3 BCL2 TAF9 ING1 DCLK1 TGFBR1 CREB1 SPHK1 MAP1B CSRP2 TP73 CAPRIN2 RERG NOTCH2 PHF17 ERBB2IP NUPR1 TSC1 ULK1 CXCL16 WHSC1L1 AMOT CYFIP1 APBB2 ODF3B	3111	206	13528	1.35097	1	0.340085	12.4332
GOTERM_BP_FAT	GO:0001701~in utero embryonic development	56	1.27302	0.00695707	XRCC4 NBN WNT3A G2E3 SBDS DAB2 GATA6 COL4A3BP ANKRD11 MKL2 SPINT1 LIG4 JUNB RBBP8 GRN NCOA6 NLE1 PYGO2 ZFPM2 FOXC1 PRDM1 SMARCA4 ZFAND5 FUT8 ELL CDH1 BCL2L1 SRF TPM1 ARNT CHD7 SLC30A1 PKD2 DAD1 APBA2 BTF3 ETNK2 ERCC2 GINS1 MAFG CUBN CEBPB LMX1B NASP TGFBR1 MYO1E TAF8 GJB3 SMAD2 TAB1 PLK4 TULP3 PLCG1 ENDOG AMOT MYH10	3111	176	13528	1.38359	1	0.337066	12.4424
GOTERM_BP_FAT	GO:0051090~regulation of transcription factor activity	36	0.818368	0.00709698	SIVA1 TMEM189-UBE2V1 TLR2 TRIB1 IRAK3 NOD2 MYD88 GTF2A2 PYCARD DNAJA3 RHEBL1 ICAM1 IRAK1 SP100 CREBZF SMAD7 EDA2R MALT1 TMEM189 NLRP3 DDIT3 FLNA SIGIRR JMY HDAC5 CARD11 PRKCQ EP300 NCOA3 RIPK1 RIPK2 ID3 IKBKB EDA COMMD7 ERC1 SMARCA4	3111	103	13528	1.51984	1	0.33933	12.6769
GOTERM_BP_FAT	GO:0010604~positive regulation of macromolecule metabolic process	228	5.183	0.00728747	IL6ST NAA16 CDC16 CITED4 CTNNB1 S1PR1 FOXF2 CREB3L4 SUPT5H CCNA2 ADAM9 PCBD1 RXRB RXRA ANAPC4 MED14 CD40 PPARGC1B MED17 VEGFA PRDM1 ANAPC7 TMX1 AFAP1L2 NR1H2 PLAGL1 LIF FBXO5 TNKS NKX2-5 BMP4 KLF6 BMP2 KLF7 IKZF2 SMAD7 TGFBR1 MAML2 NDFIP1 NDFIP2 SMAD2 CSRNP3 ETS1 AREG KLF2 ENG KLF4 BMP6 ELF1 FOXA2 ELF4 GRIP1 MITF TP63 GJA1 GLI1 NOD2 FAM129A USP16 MYC FGF2 SERTAD1 BRF1 LYN CCNH TTF1 RAD51 MED6 CAR…	3111	857	13528	1.15688	1	0.343461	12.9952
GOTERM_BP_FAT	GO:0006468~protein amino acid phosphorylation	181	4.11457	0.00731884	STK33 EFNA1 STK35 LPAR3 TTK CASK PRKG2 LPAR1 PRKX TGFB2 PRKACG PRKY MAP3K7 MAP3K5 CSNK2A1 CLK3 MDFIC COL4A3BP ROS1 INSR ADAM9 TYRO3 IKBKAP C5AR1 MAPKSP1 TNIK ROCK1 STK24 KIAA1804 MYLK4 PIM3 WNK2 CDKL3 WEE2 CAMK4 RIOK3 MAPK4 EIF2S1 ROR1 TESK1 RIPK2 MAPK8 LRRK2 ERC1 NEK6 NEK7 FGFR2 CAV2 FGFR1 NEK3 PTPLAD1 MAPKAPK3 MAP4K2 ADRBK2 MAP4K1 CHEK1 ADRBK1 ROBLD3 STK17A RIOK2 EPHB4 MST4 SRC IRAK3 SGK223 SBK…	3111	667	13528	1.18001	1	0.341499	13.0475
GOTERM_BP_FAT	GO:0009451~RNA modification	20	0.454649	0.00734082	APOBEC2 PUS3 RPUSD4 ADARB1 PUS1 RPUSD1 QTRT1 CDKAL1 APOBEC3F PUS7 PUS7L PARN C1ORF66 CTU1 QTRTD1 THG1L TGS1 TFB1M FTSJ1 TRUB2	3111	48	13528	1.81185	1	0.339224	13.0842
GOTERM_BP_FAT	GO:0055114~oxidation reduction	174	3.95544	0.00747593	ALDH1L1 PTGS2 NDUFAB1 OGDH PDHB GLDC KDM1B CPOX SPR SMOX SCD5 WWOX NQO2 TXNL1 ALDH6A1 CYP1A1 TAZ F8 MOXD1 ASPHD2 AKR1B10 DLD MDH1 ME1 XDH PAM TMX1 GLUD2 FDX1 GLUD1 TMX4 DHFRL1 IFI30 MOSC2 GCLM HADHA GPD1L NPHP3 NMRAL1 DHODH IDH2 PTGR1 AKR1E2 FOXRED2 TET2 SLC25A12 SLC25A13 DHFR NXN DIO2 NDUFV1 ALDH2 ACAD11 CRYZL1 UQCRC2 CYB5R3 SEPX1 STEAP4 PXDN KDM6A ENOX2 CYP2J2 KCNAB3 UTY COX10 KCNAB1 CYP2S1 DUO…	3111	639	13528	1.18408	1	0.341181	13.3091
GOTERM_BP_FAT	GO:0043588~skin development	14	0.318254	0.00762597	STS PDGFA AARS GJB3 TP63 LEF1 COL5A1 IRF6 COL1A1 EDA WNT7A ADAMTS2 APC ERCC2	3111	29	13528	2.09925	1	0.343633	13.5581
GOTERM_BP_FAT	GO:0034660~ncRNA metabolic process	70	1.59127	0.00799414	LSM6 UTP15 TRMT1 PUS7L INTS9 DCAF13 SBDS CTU1 NARS2 TRMT6 POLG2 TSEN2 FTSJ1 TSEN15 RPP25 EXOSC9 RPP21 EXOSC7 EXOSC4 AARS EXOSC2 RRP9 DARS2 EARS2 TARS EIF4A3 TRMT11 RARS FARSB HARS TFB1M TRUB2 PUS3 ELAC2 PUS1 FARS2 UTP6 ERI1 QTRT1 BOP1 LIN28B PUS7 KARS RPP14 ADAT1 WDR55 FRG1 ADAT2 QTRTD1 HARS2 THG1L MARS2 NPM3 NSA2 MARS DUS3L PDCD11 MPHOSPH10 HEATR1 LARS2 INTS10 RPS6 FBL TRNT1 DIS3 C1ORF66 POP1 WD…	3111	230	13528	1.32344	1	0.3538	14.1665
GOTERM_BP_FAT	GO:0045935~positive regulation of nucleobase nucleoside nucleotide and nucleic acid metabolic process	170	3.86451	0.00802891	MMS19 NCBP1 PDGFA RBM4 NAA16 CASK TNFSF12 FOXO3 CNOT7 CITED4 CTNNB1 IL31RA IL11 S1PR1 MDFIC GATA6 FOXF2 SMARCD1 CREB3L4 PDGFC SUPT5H CCNA2 INSR AKIRIN2 MYST3 SATB2 PCBD1 RXRB RXRA SIX2 MED14 GRHL3 CD40 PPARGC1B AHR DDIT3 JUNB EP300 MED17 VEGFA SMARCA1 SMARCA4 TMX1 CAMTA2 HMGB2 AFAP1L2 SRF ARNT NR1H2 PLAGL1 LIF HOXA1 MEIS2 OVOL2 TNKS TAF9 NKX2-5 RNF14 BMP4 KLF6 KLF7 BMP2 IKZF2 TAF8 TGFBR1 FOXA1 MA…	3111	624	13528	1.18467	1	0.351982	14.2237
GOTERM_BP_FAT	GO:0006796~phosphate metabolic process	256	5.8195	0.00815572	PDP1 EFNA1 PTPN23 LPAR3 PTPN21 PRKG2 LPAR1 PRKX PRKY MAP3K7 MAP3K5 CLK3 COL4A3BP ROS1 ADAM9 TYRO3 IKBKAP C5AR1 PTPRM MAPKSP1 TNIK ROCK1 KIAA1804 PTPRH MYLK4 PIM3 WNK2 PTPRU PTPRO CAMK4 MAPK4 EIF2S1 DLD ROR1 ATP5C1 MAPK8 NEK6 NEK7 NEK3 PTPLAD1 ADRBK2 ADRBK1 CHEK1 STK17A DUSP11 EPHB4 MST4 GPD1L SGK223 THTPA DUSP14 TNKS SBF1P1 MDFI BMP2 TAOK2 SMAD7 TGFBR1 TAOK3 PTPN13 DUSP22 TRIO SMAD2 ATR EPHA1 ATM…
GOTERM_BP_FAT	GO:0006793~phosphorus metabolic process	256	5.8195	0.00815572	PDP1 EFNA1 PTPN23 LPAR3 PTPN21 PRKG2 LPAR1 PRKX PRKY MAP3K7 MAP3K5 CLK3 COL4A3BP ROS1 ADAM9 TYRO3 IKBKAP C5AR1 PTPRM MAPKSP1 TNIK ROCK1 KIAA1804 PTPRH MYLK4 PIM3 WNK2 PTPRU PTPRO CAMK4 MAPK4 EIF2S1 DLD ROR1 ATP5C1 MAPK8 NEK6 NEK7 NEK3 PTPLAD1 ADRBK2 ADRBK1 CHEK1 STK17A DUSP11 EPHB4 MST4 GPD1L SGK223 THTPA DUSP14 TNKS SBF1P1 MDFI BMP2 TAOK2 SMAD7 TGFBR1 TAOK3 PTPN13 DUSP22 TRIO SMAD2 ATR EPHA1 ATM…
GOTERM_BP_FAT	GO:0033189~response to vitamin A	18	0.409184	0.00846922	BMP4 RBP4 MICB BMP2 SP100 CYP1A1 PDGFA FADS1 RXRA MAP1B CD44 CDKN2D SLC30A4 OVCA2 PTCH1 IGFBP2 KLF4 MEST	3111	42	13528	1.86362	1	0.361156	14.9455
GOTERM_BP_FAT	GO:0006275~regulation of DNA replication	24	0.545579	0.00847785	CDC6 NBN CCDC88A PDGFA WRNIP1 GMNN TIPIN TTF1 ATR POT1 GLI1 CDT1 CDC45 EREG MAPK15 PCNA SHC1 TNKS PDGFC ID3 AREG INSR TINF2 RAD17	3111	62	13528	1.68327	1	0.358458	14.9596
GOTERM_BP_FAT	GO:0006790~sulfur metabolic process	39	0.886565	0.00863531	HS3ST5 OCLN NDST1 SLC19A3 GCLM DSE GSR MSRA THTPA GSTK1 GPX4 MCCC1 GPX3 CHST11 CHST14 GLO1 LIAS ENOPH1 BHMT2 MOCS2 MAT2A ALDH5A1 UST CHST2 CHST3 TPMT GLCE SOD2 CSGALNACT1 GGT5 CTH SULF2 SULF1 MTR BHMT DLD PHGDH MAT2B LIPC	3111	115	13528	1.47469	1	0.360775	15.2162
GOTERM_BP_FAT	GO:0022402~cell cycle process	155	3.52353	0.00868706	TUBB2B DBF4 TTK CDC16 CD2AP CTNNB1 TGFB2 MC1R CDKN2C CDKN2D TARDBP CDCA2 CCNA1 CCNA2 DNAJC2 STAG2 STAG1 CGRRF1 SGOL2 ANAPC4 LIG3 SKP2 TBRG4 MND1 UBR2 ESPL1 DCTN3 PPP1CB DCTN1 FOXN3 DDIT3 WEE2 DCTN2 RAD1 STMN1 ANAPC7 MAD2L2 NEK6 DSCC1 NEK3 MRE11A LRRCC1 TIPIN NEDD9 ANAPC10 CEP164 CHEK1 PSMA7 CCNG1 SESN3 PLAGL1 NIPBL PSMB3 MNS1 FBXO5 TNKS RAD51L3 UBE2D1 CKAP5 SYCE2 TPD52L1 PMF1 ATM BRCA1 SUV39H2 NO…	3111	565	13528	1.19294	1	0.359559	15.3004
GOTERM_BP_FAT	GO:0001819~positive regulation of cytokine production	32	0.727438	0.00876125	PANX1 IL27RA IL6ST IL18 TLR2 AFAP1L2 ARNT MAP3K7 NOD2 NOD1 MYD88 SAA1 PYCARD THBS1 CASP1 IL1A AKIRIN2 CREB1 MALT1 POLR3A CD40 NLRP3 NLRP2 POLR3D CARD11 CD83 IL20RB EREG IL12A ADAM17 RIPK2 HSPD1	3111	90	13528	1.54611	1	0.3591	15.421
GOTERM_BP_FAT	GO:0033273~response to vitamin	25	0.568311	0.00958557	RBP4 MICB KYNU PTGS2 PDGFA CYP27B1 CD44 BCL2 CDKN2D SLC30A4 INSR MEST BMP4 BMP2 SP100 CYP1A1 RXRA FADS1 MAP1B PMF1 PLA2G4A OVCA2 PTCH1 IGFBP2 KLF4	3111	66	13528	1.64714	1	0.382497	16.7497
GOTERM_BP_FAT	GO:0001558~regulation of cell growth	60	1.36395	0.00993987	RTN4 CCDC85B BCAR1 FGFRL1 TP63 TTL TGFB2 AKT1 NRCAM DAB2 FXN CD44 HTRA1 CDKN2C CDKN2D ITCH GNG4 DNAJC2 FGF2 SERTAD1 CGRRF1 NOL8 NDUFA13 ADIPOR1 VEGFB PRKCQ CTH EP300 PRDM4 SEMA4F ADAM17 DCUN1D3 NGF EXTL3 IGFBPL1 TNFRSF12A FOXM1 TAF9B CDH4 CYP27B1 NDRG3 BCL2 TAF9 ING1 TAOK2 TGFBR1 SPHK1 MAP1B TP73 CAPRIN2 RERG CDH13 PHF17 ULK1 CXCL16 PAPPA2 IGFBP2 APBB2 IGFBP4 IGFBP5	3111	194	13528	1.34488	1	0.390447	17.3147
GOTERM_BP_FAT	GO:0006979~response to oxidative stress	52	1.18209	0.0100536	MICB PXDN PTGS2 STAR ATOX1 DUOX2 DUOX1 PRDX5 GJA3 CASP6 HMOX2 MSRA GPX4 GPX3 GPX7 FOSL1 ADAM9 FANCC PRKCA GATM MMP14 DDIT3 DHRS2 NPTXR EP300 PRDX6 TXNRD2 COL1A1 PRNP CLN8 ADRBK1 BCL2L1 GCLM TPM1 ARNT ERCC6 BCL2 PPP2CB TOR1A ERCC1 ERCC2 TXNIP SLC8A1 OLR1 NDUFA6 ATRN WRN STAT1 SOD2 PLA2G4A MPO HDAC6	3111	164	13528	1.37877	1	0.390924	17.4952
GOTERM_BP_FAT	GO:0000279~M phase	95	2.15958	0.0100802	KIF22 NBN TUBB2B ZFP42 TTK CDC16 CD2AP NDE1 MC1R TARDBP PSMC3IP CDCA2 RANBP1 USP16 CCNA1 FANCA CCNA2 STAG2 VCPIP1 STAG1 CDC6 DSN1 SGOL2 ANAPC4 LIG3 PAPD7 NUSAP1 MND1 ESPL1 UBR2 PBK HMGA2 DCTN3 DCTN1 WEE2 KLHDC3 RAD51 EML4 DCTN2 RAD1 CHMP1A EREG MAPRE1 RUVBL1 ANAPC7 STMN1 DMC1 MAD2L2 KPNA2 NEK6 DSCC1 HAUS4 NEK3 MRE11A HAUS1 CETN3 LRRCC1 TIPIN NEDD9 CETN2 ANAPC10 CETN1 CEP164 CHEK1 CCNG1 NIPBL FBXO…	3111	329	13528	1.25563	1	0.388785	17.5375
GOTERM_BP_FAT	GO:0051783~regulation of nuclear division	22	0.500114	0.0101136	CAV2 TTK NUSAP1 ESPL1 ANAPC10 CDC16 ZZEF1 ATM MYCBP2 CDC42 PSMG2 CUL7 EREG EPGN CUL9 KIF20B TGFA MAD2L2 INSR NEK6 IL1A APC	3111	56	13528	1.70832	1	0.386881	17.5904
GOTERM_BP_FAT	GO:0007088~regulation of mitosis	22	0.500114	0.0101136	CAV2 TTK NUSAP1 ESPL1 ANAPC10 CDC16 ZZEF1 ATM MYCBP2 CDC42 PSMG2 CUL7 EREG EPGN CUL9 KIF20B TGFA MAD2L2 INSR NEK6 IL1A APC	3111	56	13528	1.70832	1	0.386881	17.5904
GOTERM_BP_FAT	GO:0031589~cell-substrate adhesion	34	0.772903	0.0101638	PPFIA2 JUB EPDR1 ADAMTS13 TNFRSF12A ITGB4 ITGB5 BCAM ITGB2 CTNNB1 COL17A1 SORBS3 CD44 BCL2 ITGB7 FXC1 PKD2 ADAM9 FN1 TAOK2 COL13A1 NID2 ECM2 MUC4 THY1 CORO1A TMEM8B TSC1 SNED1 LAMA5 FBLN5 SGCE EDA ITGA2B	3111	98	13528	1.50864	1	0.385505	17.6699
GOTERM_BP_FAT	GO:0051173~positive regulation of nitrogen compound metabolic process	174	3.95544	0.0102163	MMS19 NCBP1 PDGFA RBM4 NAA16 CASK TNFSF12 FOXO3 CNOT7 CITED4 CTNNB1 IL31RA IL11 S1PR1 MDFIC GATA6 FOXF2 SMARCD1 CREB3L4 PDGFC SUPT5H CCNA2 INSR AKIRIN2 MYST3 SATB2 PCBD1 RXRB RXRA SIX2 MED14 GRHL3 CD40 PPARGC1B AHR DDIT3 JUNB EP300 MED17 VEGFA SMARCA1 SMARCA4 TMX1 CAMTA2 HMGB2 AFAP1L2 SRF ARNT NR1H2 PLAGL1 LIF HOXA1 MEIS2 OVOL2 TNKS TAF9 NKX2-5 RNF14 BMP4 KLF6 KLF7 BMP2 IKZF2 TAF8 TGFBR1 FOXA1 MA…	3111	644	13528	1.17489	1	0.38422	17.753
GOTERM_BP_FAT	GO:0006518~peptide metabolic process	21	0.477381	0.0110353	PAM SEC11C ADAMTS13 ALDH5A1 SEC11A IDE MME GCLM SOD2 GSR GGT5 CTH ECE1 MRPS9 TPP1 GPX4 GSTK1 DMD GPX3 GLO1 PGCP	3111	53	13528	1.72297	1	0.404917	19.0386
GOTERM_BP_FAT	GO:0016447~somatic recombination of immunoglobulin gene segments	10	0.227324	0.0110733	EXO1 XRCC4 NBN MSH3 SWAP70 PRKDC LIG4 HSPD1 ERCC1 FOXP1	3111	18	13528	2.4158	1	0.403114	19.0978
GOTERM_BP_FAT	GO:0018107~peptidyl-threonine phosphorylation	10	0.227324	0.0110733	PRKCA SBK1 BCL2 NLK TGFBR1 MAP2 TNKS MAPK8 ADRBK1 CAD	3111	18	13528	2.4158	1	0.403114	19.0978
GOTERM_BP_FAT	GO:0002562~somatic diversification of immune receptors via germline recombination within a single locus	12	0.272789	0.0113391	EXO1 XRCC4 NBN MSH3 SWAP70 BCL11B LIG3 PRKDC LIG4 HSPD1 ERCC1 FOXP1	3111	24	13528	2.17422	1	0.407637	19.5106
GOTERM_BP_FAT	GO:0016444~somatic cell DNA recombination	12	0.272789	0.0113391	EXO1 XRCC4 NBN MSH3 SWAP70 BCL11B LIG3 PRKDC LIG4 HSPD1 ERCC1 FOXP1	3111	24	13528	2.17422	1	0.407637	19.5106
GOTERM_BP_FAT	GO:0018210~peptidyl-threonine modification	11	0.250057	0.011374	PRKCA SBK1 BCL2 NLK TGFBR1 MAP2 TNKS MAPK8 ADRBK1 CAD GALNT13	3111	21	13528	2.27775	1	0.405768	19.5648
GOTERM_BP_FAT	GO:0006290~pyrimidine dimer repair	5	0.113662	0.0113832	ERCC6 POLH DDB2 POLB ERCC1	3111	5	13528	4.34844	1	0.403224	19.5789
GOTERM_BP_FAT	GO:0018106~peptidyl-histidine phosphorylation	5	0.113662	0.0113832	PDK1 PDK2 BCKDK PDK3 PDK4	3111	5	13528	4.34844	1	0.403224	19.5789
GOTERM_BP_FAT	GO:0051254~positive regulation of RNA metabolic process	133	3.02341	0.0115368	MMS19 NCBP1 RBM4 CASK NAA16 FOXO3 CNOT7 IL31RA IL11 CTNNB1 S1PR1 MDFIC GATA6 FOXF2 SMARCD1 CREB3L4 SUPT5H AKIRIN2 SATB2 RXRB RXRA SIX2 MED14 PPARGC1B AHR JUNB EP300 MED17 VEGFA SMARCA1 SMARCA4 TMX1 CAMTA2 HMGB2 AFAP1L2 SRF ARNT LIF NR1H2 PLAGL1 HOXA1 MEIS2 OVOL2 TAF9 NKX2-5 RNF14 BMP4 KLF6 BMP2 KLF7 IKZF2 TAF8 MAML2 FOXA1 SMAD2 TEAD2 BRCA1 HDAC5 ATF6 ATF4 CSRNP3 ETS1 SMARCC1 HOXB9 ENG KLF4 BMP6 E…	3111	481	13528	1.20238	1	0.404615	19.8164
GOTERM_BP_FAT	GO:0008610~lipid biosynthetic process	93	2.11412	0.0117854	CYB5R3 CDIPT PTGES2 IMPA1 SGMS2 STAR PTGS2 GBGT1 RNPEPL1 HEXB NDUFAB1 SGMS1 EPT1 PMVK PEX7 CDS2 FAR1 FAR2 ST6GALNAC6 AGPAT6 CYP39A1 PIGM NANS AGPAT5 ELOVL5 PIGF LCAT AGPAT9 ELOVL2 QKI ELOVL7 SCD5 PTDSS1 AGPAT4 FGF2 PIGZ SPTLC1 LPGAT1 CYP1A1 SPTLC3 PGAP1 UGCG TAZ PIGU PIGT LPCAT2 CDS1 PIGP PIGO DGAT1 DGAT2 C5ORF4 CLN8 MECR DEGS1 PGS1 HSD17B1 GNE PDSS1 CEPT1 CYP27B1 HSD17B6 PCYT1A SCARB1 ETNK2 PRKA…	3111	323	13528	1.25203	1	0.408503	20.1993
GOTERM_BP_FAT	GO:0006366~transcription from RNA polymerase II promoter	70	1.59127	0.0121114	E2F2 TAF1C E2F3 LMO4 MED24 GTF2E1 GTF2E2 GTF2H2D GTF2H2C ASH2L GATA3 TARDBP MED27 GTF2A2 SUPT5H FOSL1 MYC RREB1 CCNH SNAPC4 GMEB2 TAF4B NKX2-8 MED14 CDK7 AHR DDIT3 GTF2H2 ELL2 MED7 ADRM1 PRDM4 GTF2I ABT1 MED17 NCOA6 MNT SUPT3H POLR2E NMI ELL FOXM1 NR3C1 ARNT ERCC6 PIR ECD CEBPZ BTF3 ETV1 TAF9 TCEA1 TRIP11 APEX1 RUNX3 ERCC2 TAF4 CEBPB CEBPD KLF11 CREB5 TRIM24 PMF1 STAT1 MNAT1 ETS1 IRF7 TCEB2 IRF1 …	3111	234	13528	1.30082	1	0.414318	20.6989
GOTERM_BP_FAT	GO:0014070~response to organic cyclic substance	40	0.909298	0.0122507	PTGS2 STAR TACR1 TAF9B FKBP1A ADRBK1 NEDD8 BCL2L1 CTNNB1 ACSL1 CD44 PLIN2 BCL2 VKORC1 SERPINA1 FOSL1 BMP4 PRKCA STS LYN CYP1A1 FADS1 TGFBR1 RXRA ACACA LEF1 EPHX1 STAT1 JUNB CD83 PRKCQ SMPD1 RYR1 ALDH2 PTCH1 CHRNB1 AACS HTR2C PPP2R2A NGF	3111	121	13528	1.4375	1	0.415188	20.9115
GOTERM_BP_FAT	GO:0022900~electron transport chain	38	0.863833	0.0128465	UQCRC2 TMX1 ENOX2 FDX1 COX10 NDUFB8 TMX4 NDUFAB1 UQCRFS1 NDUFS6 CYB561D1 NDUFS4 CYBASC3 ETFB NDUFS1 TXNL1 NOX5 NDUFA8 ALDH5A1 FADS1 NDUFA6 CYCS TAZ FADS3 FADS2 NDUFA13 NDUFC1 SOD2 SLC25A12 SDHA CYBA SLC25A13 NDUFV1 TXN DLD TXNRD1 STEAP2 ENOX1	3111	114	13528	1.44948	1	0.427575	21.8145
GOTERM_BP_FAT	GO:0010038~response to metal ion	42	0.954762	0.0133774	ATP5D XDH SYT1 KCNMB4 IMPA1 AQP9 PTGS2 STAR BCL2L1 HVCN1 CTNNB1 CASP6 FXN CPOX LCAT BCL2 SLC30A4 SLC30A5 NDRG1 SERPINA1 THBS1 INSR ADAM9 KCNMA1 TXNIP TRPC1 GATM CYP1A1 RXRA GGH LEF1 SLC25A12 MNAT1 PLA2G4A EP300 SLC25A13 ZACN TXNRD2 MAPK8 IGFBP2 PRNP CALM2	3111	129	13528	1.41577	1	0.437924	22.6109
GOTERM_BP_FAT	GO:0045941~positive regulation of transcription	153	3.47806	0.0134755	MMS19 RBM4 NAA16 CASK FOXO3 CNOT7 CITED4 IL31RA IL11 CTNNB1 S1PR1 MDFIC GATA6 FOXF2 SMARCD1 CREB3L4 SUPT5H CCNA2 AKIRIN2 MYST3 SATB2 PCBD1 RXRB RXRA SIX2 GRHL3 MED14 PPARGC1B AHR DDIT3 JUNB EP300 MED17 VEGFA SMARCA1 SMARCA4 TMX1 CAMTA2 HMGB2 AFAP1L2 SRF ARNT LIF NR1H2 PLAGL1 HOXA1 MEIS2 OVOL2 TAF9 NKX2-5 RNF14 BMP4 KLF6 KLF7 BMP2 IKZF2 TAF8 TGFBR1 FOXA1 MAML2 TEAD2 SMAD2 BRCA1 HDAC5 ATF6 ATF4 CSR…	3111	564	13528	1.17963	1	0.43755	22.7572
GOTERM_BP_FAT	GO:0042127~regulation of cell proliferation	208	4.72835	0.0135535	XRCC4 NOG PTGS2 IL6ST OSMR PGF FGFRL1 CTNNB1 SSR1 CD47 BDNF S1PR1 MYD88 CCNA2 PTPRM CGRRF1 RXRA NKX2-8 LIFR TBRG4 CD40 LIG4 PTPRU VEGFB F3 VEGFA FOXG1 MNT ATPIF1 PMP22 RBP4 IFI30 CHEK1 BCL2L1 LIF AGGF1 NKX2-5 BMP4 COL18A1 BMP2 SPHK2 TGFBR1 KLF10 KLF11 SPHK1 NDFIP1 DUSP22 SMAD2 GAS8 RERG NOTCH2 LAMA1 PLA2G4A ETS1 LAMA5 ENG KLF4 MARCKSL1 MITF IL28RA TP63 GJA1 GLI1 CGREF1 FXN CHST11 TGFA MYC FGF2 FA…	3111	787	13528	1.14927	1	0.436701	22.8735
GOTERM_BP_FAT	GO:0009628~response to abiotic stimulus	104	2.36417	0.0135703	XRCC4 MICB MICA AQP9 IL18 MBIP GTF2H2D GTF2H2C STAC MC1R CDKN2D SLC2A1 EIF2B2 FECH POLH USP1 LIG4 JUNB DCLRE1C THBD ARRB1 HSPB8 MAPK8 COL1A1 DCUN1D3 DYNLRB1 NGF RBP4 BCL2L1 OBFC2A ABCA4 PCYT1A BMP4 COL18A1 BMP2 TRPC3 TGFBR1 WRN BRCA1 ATM FOXP2 OBFC2B PLA2G4A DIO2 SMC1A ARSB LXN FAM175A TACR1 TRPV3 GJA1 HVCN1 GJA3 AKT1 CASP6 CASP9 NR2F6 MKKS FANCG MYC FOSL1 PRKCA KCNMA1 UBE2A STS LYN PKN1 MMP14 GM…	3111	368	13528	1.22891	1	0.4344	22.8984
GOTERM_BP_FAT	GO:0007160~cell-matrix adhesion	31	0.704706	0.0136013	PPFIA2 JUB EPDR1 ADAMTS13 ITGB4 ITGB5 BCAM ITGB2 CTNNB1 COL17A1 CD44 BCL2 ITGB7 FXC1 PKD2 ADAM9 FN1 TAOK2 COL13A1 NID2 ECM2 MUC4 THY1 TMEM8B TSC1 SNED1 LAMA5 FBLN5 SGCE EDA ITGA2B	3111	89	13528	1.51463	1	0.43247	22.9446
GOTERM_BP_FAT	GO:0016310~phosphorylation	211	4.79654	0.014132	EFNA1 LPAR3 PRKG2 LPAR1 PRKX PRKY MAP3K7 MAP3K5 CLK3 COL4A3BP ROS1 ADAM9 TYRO3 IKBKAP MAPKSP1 TNIK C5AR1 ROCK1 KIAA1804 MYLK4 PIM3 WNK2 CAMK4 EIF2S1 MAPK4 DLD ATP5C1 ROR1 MAPK8 NEK6 NEK7 NEK3 PTPLAD1 ADRBK2 CHEK1 ADRBK1 STK17A EPHB4 MST4 SGK223 TNKS MDFI BMP2 TAOK2 SMAD7 TGFBR1 TAOK3 TRIO SMAD2 ATR EPHA1 ATM RPS6KL1 EPHA7 MAP2 GRK6 GRK4 FUK ATP5D ATP5E BCKDK NUAK2 TOLLIP COX10 NUAK1 PMVK CAMKK1 F…	3111	800	13528	1.1469	1	0.442279	23.7298
GOTERM_BP_FAT	GO:0009636~response to toxin	23	0.522846	0.0141885	PRKCA PTGR1 CYP1A1 LYN TGFBR1 MAP1B EPHX2 SLC7A8 EPHX1 CDH1 SRF SLC7A11 TYMS DHRS2 BLMH ERCC6 NUPR1 BCL2 SLC30A4 FAS IKBKB HTR1D HDAC6	3111	61	13528	1.63958	1	0.440929	23.8128
GOTERM_BP_FAT	GO:0045893~positive regulation of transcription DNA-dependent	131	2.97795	0.0151613	MMS19 RBM4 CASK NAA16 FOXO3 CNOT7 IL31RA IL11 CTNNB1 S1PR1 MDFIC GATA6 FOXF2 SMARCD1 CREB3L4 SUPT5H AKIRIN2 SATB2 RXRB RXRA SIX2 MED14 PPARGC1B AHR JUNB EP300 MED17 VEGFA SMARCA1 SMARCA4 TMX1 CAMTA2 HMGB2 AFAP1L2 SRF ARNT LIF NR1H2 PLAGL1 HOXA1 MEIS2 OVOL2 TAF9 NKX2-5 RNF14 BMP4 KLF6 BMP2 KLF7 IKZF2 TAF8 MAML2 FOXA1 SMAD2 TEAD2 BRCA1 HDAC5 ATF6 ATF4 CSRNP3 ETS1 SMARCC1 HOXB9 ENG KLF4 BMP6 E2F1 E2…	3111	477	13528	1.19423	1	0.460245	25.2311
GOTERM_BP_FAT	GO:0002381~immunoglobulin production during immune response	8	0.18186	0.0153332	EXO1 XRCC4 NBN NOD2 SWAP70 LIG4 HSPD1 ERCC1	3111	13	13528	2.67596	1	0.461355	25.4792
GOTERM_BP_FAT	GO:0046209~nitric oxide metabolic process	8	0.18186	0.0153332	AKT1 P2RX4 ARG2 SPR CPS1 DDAH2 GCHFR GCH1	3111	13	13528	2.67596	1	0.461355	25.4792
GOTERM_BP_FAT	GO:0034612~response to tumor necrosis factor	8	0.18186	0.0153332	CYP27B1 CXCL16 RIPK1 ENDOG CASP8 INSR ADAM9 GCH1	3111	13	13528	2.67596	1	0.461355	25.4792
GOTERM_BP_FAT	GO:0000278~mitotic cell cycle	104	2.36417	0.0158298	TUBB2B DBF4 TTK CDC16 CD2AP MC1R CDKN2C CDKN2D TARDBP CDCA2 CCNA1 DNAJC2 CCNA2 STAG2 STAG1 ANAPC4 SKP2 TBRG4 ESPL1 DCTN3 PPP1CB FOXN3 DCTN1 DCTN2 WEE2 PRDM5 STMN1 ANAPC7 MAD2L2 NEK6 DSCC1 NEK3 LRRCC1 TIPIN NEDD9 CHEK1 CEP164 ANAPC10 CCNG1 PSMA7 NIPBL PSMB3 FBXO5 TNKS UBE2D1 CKAP5 TPD52L1 PMF1 PLK2 RRS1 SMC1A ABL1 E2F1 KIF22 AKT1 NDE1 CDK10 PSMD5 USP16 PSMD6 PSMD7 VCPIP1 CDC6 DSN1 PAPD7 NUSAP1 CDK…	3111	370	13528	1.22226	1	0.469441	26.1911
GOTERM_BP_FAT	GO:0048730~epidermis morphogenesis	12	0.272789	0.0161165	FOXQ1 BCL2 FST FOXE1 TP63 COL1A1 SNAI1 WNT7A KLF4 RUNX3 SMARCA4 TGFB2	3111	25	13528	2.08725	1	0.472874	26.5993
GOTERM_BP_FAT	GO:0034470~ncRNA processing	57	1.29575	0.0162046	LSM6 UTP15 TRMT1 PUS7L INTS9 DCAF13 SBDS CTU1 TRMT6 TSEN2 FTSJ1 TSEN15 RPP25 EXOSC9 RPP21 EXOSC7 EXOSC4 AARS EXOSC2 RRP9 EIF4A3 TRMT11 TFB1M TRUB2 PUS3 ELAC2 PUS1 FARS2 UTP6 ERI1 QTRT1 BOP1 LIN28B PUS7 RPP14 ADAT1 WDR55 FRG1 ADAT2 QTRTD1 THG1L NPM3 NSA2 DUS3L PDCD11 MPHOSPH10 HEATR1 SMAD2 INTS10 RPS6 FBL TRNT1 DIS3 C1ORF66 POP1 WDR3 NOP56	3111	187	13528	1.32546	1	0.472082	26.7243
GOTERM_BP_FAT	GO:0002009~morphogenesis of an epithelium	34	0.772903	0.0163142	SHROOM3 PGF LMO4 TP63 ZEB2 CTNNB1 ZIC2 MAP3K7 PGP CD44 OVOL2 BCL2 ALDH1A3 CASP8 MKKS HECTD1 BMP4 BMP2 FZD3 GZF1 NOTCH2 HOXB4 LAMA1 EYA1 HOXB2 TSC1 CA9 LAMA5 FREM2 IFT172 CFL1 PTCH1 IFT52 TBX18	3111	101	13528	1.46383	1	0.47175	26.8796
GOTERM_BP_FAT	GO:0015031~protein transport	201	4.56922	0.0164926	CHMP5 CHMP7 USE1 VPS53 HOOK3 SSR1 KIF13A HOOK2 RAB23 VPS13A LOC653653 NUP35 RAB20 KIF13B DUOXA2 DUOXA1 VTI1B VPS41 AP4M1 LCA5 RAB19 BACE2 RAB12 MTX3 AKAP12 RIMS2 TRAM2 TNKS STX11 TRAM1 SEC23IP SYS1 RANBP17 TAOK2 RASEF C18ORF55 ABCG1 RABEP2 RABEP1 PCNA NUTF2 SYTL2 LGTN SYTL3 PDIA3 SLC15A1 ZMAT3 VPS37A RASSF9 VPS37D CANX AP1S2 FXC1 FGF2 AGAP3 AP3B1 KDELR3 STX4 STX3 LYN PGAP1 NDUFA13 STX1B RAB11FIP5…	3111	762	13528	1.14703	1	0.472845	27.1316
GOTERM_BP_FAT	GO:0006352~transcription initiation	29	0.659241	0.0165439	E2F2 E2F3 POLR2E TAF9B MED24 GTF2E1 GTF2H2D GTF2E2 GTF2H2C GTF2A2 MED27 TAF9 MYC GTF3C4 ERCC2 TAF4 BRF1 BRF2 CCNH TAF4B TTF1 MED14 CDK7 TRIM24 GTF2H2 MED7 MNAT1 GTF2I MED17 IRF7 NCOA6	3111	83	13528	1.51933	1	0.471315	27.2038
GOTERM_BP_FAT	GO:0008633~activation of pro-apoptotic gene products	11	0.250057	0.0166281	BID AKT1 TNFRSF10B RIPK1 BCL2 CASP8 YWHAB PPP3CC MAPK8 FAS MYC	3111	22	13528	2.17422	1	0.47048	27.3224
GOTERM_BP_FAT	GO:0000038~very-long-chain fatty acid metabolic process	10	0.227324	0.016813	PLA2G4A PTGS2 FADS1 JMJD7 ELOVL2 ACOT2 PEX5 PLA2G4C SLC27A2 SLC27A5	3111	19	13528	2.28865	1	0.471695	27.5821
GOTERM_BP_FAT	GO:0008033~tRNA processing	27	0.613776	0.0169673	PUS3 ELAC2 PUS1 LSM6 FARS2 TRMT1 QTRT1 PUS7 RPP14 ADAT1 PUS7L CTU1 TRMT6 ADAT2 QTRTD1 THG1L TSEN2 TSEN15 DUS3L RPP25 RPP21 AARS FBL TRNT1 TRMT11 POP1 TRUB2	3111	76	13528	1.54484	1	0.472275	27.798
GOTERM_BP_FAT	GO:0044242~cellular lipid catabolic process	27	0.613776	0.0169673	HACL1 ABCD1 HEXB PEX5 HADHA HADHB PEX7 ACOT8 SMPDL3A GALC LPL CPT1B SPHK1 DECR1 CPS1 CPT1A GBA2 PLA2G4A PLCG1 PRDX6 JMJD7 LIPG SMPD1 PLA2G4C NEU3 LIPC ACAA1	3111	76	13528	1.54484	1	0.472275	27.798
GOTERM_BP_FAT	GO:0010557~positive regulation of macromolecule biosynthetic process	174	3.95544	0.0182537	MMS19 PDGFA RBM4 NAA16 CASK FOXO3 CNOT7 CITED4 CTNNB1 TGFB2 IL31RA IL11 S1PR1 MDFIC GATA6 WIBG FOXF2 SMARCD1 CREB3L4 PDGFC SUPT5H CCNA2 INSR AKIRIN2 IL1A MYST3 SATB2 PCBD1 RXRB RXRA SIX2 MED14 GRHL3 IRS1 PPARGC1B AHR DDIT3 JUNB EP300 MED17 VEGFA SMARCA1 SMARCA4 TMX1 CAMTA2 HMGB2 AFAP1L2 SRF ARNT NR1H2 PLAGL1 LIF HOXA1 MEIS2 OVOL2 TNKS TAF9 DYRK2 NKX2-5 RNF14 BMP4 KLF6 KLF7 BMP2 IKZF2 TAF8 TGFBR1 …	3111	654	13528	1.15692	1	0.494897	29.5753
GOTERM_BP_FAT	GO:0010628~positive regulation of gene expression	156	3.54626	0.018318	MMS19 RBM4 NAA16 CASK FOXO3 CNOT7 CITED4 IL31RA IL11 CTNNB1 S1PR1 MDFIC GATA6 FOXF2 SMARCD1 CREB3L4 SUPT5H CCNA2 AKIRIN2 MYST3 SATB2 PCBD1 RXRB RXRA SIX2 GRHL3 MED14 PPARGC1B AHR DDIT3 JUNB EP300 MED17 VEGFA PRDM1 SMARCA1 SMARCA4 TMX1 CAMTA2 HMGB2 AFAP1L2 SRF ARNT LIF NR1H2 PLAGL1 HOXA1 MEIS2 OVOL2 TAF9 NKX2-5 RNF14 BMP4 KLF6 KLF7 BMP2 IKZF2 TAF8 TGFBR1 FOXA1 MAML2 TEAD2 SMAD2 BRCA1 HDAC5 ATF6 AT…	3111	581	13528	1.16757	1	0.493575	29.6629
GOTERM_BP_FAT	GO:0003007~heart morphogenesis	26	0.591043	0.0187229	RBP4 BBS7 WNT3A FKBP1A SRF TPM1 TGFB2 CHD7 COL4A3BP MKKS MKL2 NKX2-5 INSR BMP2 SMAD7 RXRA TAB1 ISL1 COL5A1 GAA PTCH1 FOXC1 IFT52 MESP1 ENG SMARCA4	3111	73	13528	1.54876	1	0.498667	30.213
GOTERM_BP_FAT	GO:0046129~purine ribonucleoside biosynthetic process	6	0.136395	0.0190606	PRTFDC1 ADK QTRTD1 QTRT1 NT5E APRT	3111	8	13528	3.26133	1	0.502403	30.6687
GOTERM_BP_FAT	GO:0042455~ribonucleoside biosynthetic process	6	0.136395	0.0190606	PRTFDC1 ADK QTRTD1 QTRT1 NT5E APRT	3111	8	13528	3.26133	1	0.502403	30.6687
GOTERM_BP_FAT	GO:0009163~nucleoside biosynthetic process	6	0.136395	0.0190606	PRTFDC1 ADK QTRTD1 QTRT1 NT5E APRT	3111	8	13528	3.26133	1	0.502403	30.6687
GOTERM_BP_FAT	GO:0042451~purine nucleoside biosynthetic process	6	0.136395	0.0190606	PRTFDC1 ADK QTRTD1 QTRT1 NT5E APRT	3111	8	13528	3.26133	1	0.502403	30.6687
GOTERM_BP_FAT	GO:0007034~vacuolar transport	14	0.318254	0.0195021	ARSB CHMP5 CHMP7 USE1 DSCR3 HOOK3 HOOK2 AKTIP AP3M1 ZFYVE16 HMGXB4 SORT1 VPS26B AP3B1	3111	32	13528	1.90244	1	0.50794	31.2603
GOTERM_BP_FAT	GO:0045184~establishment of protein localization	202	4.59195	0.0195665	CHMP5 CHMP7 USE1 VPS53 HOOK3 SSR1 KIF13A HOOK2 RAB23 VPS13A LOC653653 NUP35 RAB20 KIF13B DUOXA2 DUOXA1 VTI1B VPS41 AP4M1 LCA5 RAB19 BACE2 RAB12 MTX3 AKAP12 RIMS2 TRAM2 TNKS STX11 TRAM1 SEC23IP SYS1 RANBP17 TAOK2 RASEF C18ORF55 ABCG1 RABEP2 RABEP1 PCNA NUTF2 SYTL2 LGTN SYTL3 PDIA3 SLC15A1 ZMAT3 VPS37A RASSF9 VPS37D CANX AP1S2 FXC1 FGF2 AGAP3 AP3B1 KDELR3 STX4 STX3 LYN PGAP1 NDUFA13 STX1B FLNA RAB1…	3111	769	13528	1.14224	1	0.506601	31.3462
GOTERM_BP_FAT	GO:0001942~hair follicle development	17	0.386451	0.0197805	PTGS2 PDGFA FST AARS TP63 SNAI1 TGFB2 AKT1 FOXQ1 LAMA5 HOXC13 BCL2 FOXE1 EDA RUNX3 ERCC2 APC	3111	42	13528	1.76008	1	0.50795	31.6308
GOTERM_BP_FAT	GO:0022404~molting cycle process	17	0.386451	0.0197805	PTGS2 PDGFA FST AARS TP63 SNAI1 TGFB2 AKT1 FOXQ1 LAMA5 HOXC13 BCL2 FOXE1 EDA RUNX3 ERCC2 APC	3111	42	13528	1.76008	1	0.50795	31.6308
GOTERM_BP_FAT	GO:0022405~hair cycle process	17	0.386451	0.0197805	PTGS2 PDGFA FST AARS TP63 SNAI1 TGFB2 AKT1 FOXQ1 LAMA5 HOXC13 BCL2 FOXE1 EDA RUNX3 ERCC2 APC	3111	42	13528	1.76008	1	0.50795	31.6308
GOTERM_BP_FAT	GO:0042493~response to drug	64	1.45488	0.0201027	SRP14 NBN PTGS2 STAR PGF PDGFA TLR2 UQCRFS1 SRP19 BDNF CPOX SEMA3C SLC22A5 FOSL1 GABRG3 PTPRM LYN CYP1A1 PAPD7 GAL JUNB DDIT3 BLMH EP300 CA9 LCK ADAM17 GNAS MVP NGF CAV2 HIATL1 CDH1 SLC47A1 GCLM HADHA PRSS8 ACSL1 PLIN2 ALDH1A3 BCL2 DAD1 APC COL18A1 TXNIP SLC8A1 MAT2A CREB1 MAP1B GGH ACACA CPS1 STAT1 ABCG2 SOD2 SMPD1 FABP3 ABCC1 PTCH1 FPGS IGFBP2 IKBKB AACS HTR2C	3111	216	13528	1.28843	1	0.511183	32.0572
GOTERM_BP_FAT	GO:0051493~regulation of cytoskeleton organization	43	0.977495	0.0204527	CAV2 CEP76 PDGFA TACR1 TPM1 CAPZB DSTN MYCBP2 CTNNB1 CDC42EP2 SBDS SORBS3 S1PR1 RANBP1 ACTR3C TMSL3 RASA1 CDC42EP5 APC CCDC88A STMN3 MAP1B MYO1F RICTOR EPB49 NEXN BRCA1 NEBL ARPC1B PRKCQ PLK4 CORO1A TSC1 NEB ARPC5L MAP2 CFL1 SCIN SPTBN2 AMOT MAPRE1 HDAC6 SPTAN1	3111	136	13528	1.37487	1	0.514835	32.5176
GOTERM_BP_FAT	GO:0006396~RNA processing	147	3.34167	0.0211866	RALY APOBEC2 NCBP1 LSM6 SNRPD3 RBM4 SYNCRIP ZNF638 WTAP SETX PNN PUS7L INTS9 NONO DDX17 DHX38 SRRM2 TARDBP WDR77 DNAJC8 RBMS2 LSM5 LSM1 TGS1 RBMS1 RPP25 RPP21 SF3B14 SNRPN AARS MTPAP RRP9 LOC100130932 BICD1 RSL1D1 RBPMS TRMT11 SNRPB CELF2 TFB1M XRN2 FIP1L1 PUS3 ELAC2 PUS1 FARS2 PPIL1 PABPC4 PNPT1 SNRPB2 ZCRB1 DUSP11 BOP1 LIN28B PUS7 ZFC3H1 HNRNPL SFRS15 WDR55 AGGF1 CNOT6L FRG1 HNRNPF QTRTD1 NPM3 …	3111	547	13528	1.16859	1	0.52493	33.4734
GOTERM_BP_FAT	GO:0009119~ribonucleoside metabolic process	18	0.409184	0.022718	PRTFDC1 OCLN MAT2A RP2 UPP1 UPP2 QTRT1 TPMT APRT NME4 NME5 UMPS ADK QTRTD1 DHODH MAT2B ENTPD4 NT5E	3111	46	13528	1.70156	1	0.547609	35.4267
GOTERM_BP_FAT	GO:0016477~cell migration	79	1.79586	0.0229658	NRP2 JUB BCAR1 PEX5 ZEB2 TNFSF12 CD2AP TGFB2 PEX7 NRCAM NDE1 SBDS CD44 SAA1 ROBO1 SEMA3C TOP2B FGF2 NR2F1 S100A2 PRKCA ICAM1 SATB2 CCDC88A ROCK1 ARHGEF7 DCDC2 MMP14 CFL1 IL12A SDCBP ADAM17 FOXC1 TNFSF12-TNFSF13 CAV2 ZFAND5 FUT8 TNFRSF12A ABI2 PRKDC ITGB2 CDH2 SRF SRC DOCK2 OVOL2 DNER PRSS3 CKLF LHX6 SCARB1 THBS1 PPAP2A DCLK1 FN1 APC THBS4 B4GALT1 S100P LMX1B TAOK2 TGFBR1 ITGA4 ISL1 VAV2 COL5A1 LA…	3111	276	13528	1.24466	1	0.549082	35.7377
GOTERM_BP_FAT	GO:0009083~branched chain family amino acid catabolic process	7	0.159127	0.0230149	BCAT1 ALDH6A1 MCCC2 BCKDK MCCC1 BCKDHB AUH	3111	11	13528	2.76719	1	0.547407	35.7991
GOTERM_BP_FAT	GO:0009953~dorsal/ventral pattern formation	22	0.500114	0.0231675	MDFI BMP4 NOG FOXA2 LMX1B SMAD2 GLI1 CTNNB1 HOXB2 TULP3 OVOL2 FOXG1 IFT172 DYNC2H1 RAB23 MNX1 PTCH1 HHIP IFT52 BMPR1B WNT7A APC	3111	60	13528	1.59443	1	0.547373	35.9896
GOTERM_BP_FAT	GO:0040007~growth	55	1.25028	0.023837	NBN ENOX2 PTGS2 SGMS1 FOXO3 TGFB2 AKT1 SBDS ANKRD11 CHST11 SOX15 GATM RXRB RXRA SLC3A2 INHBB PRKCQ EREG PYGO2 FOXC1 BIN3 XRN2 SMARCA4 FGFR2 FGFR1 FHL1 BCL2L1 CCNG1 ERCC5 BCL2 APBA2 ETNK2 ERCC1 DCLK1 ERCC2 BMP4 GINS1 BMP2 LMX1B TAF8 SMAD2 CSRP2 FOXP2 CCNB1 NOTCH2 ERBB2IP NUPR1 ULK1 WHSC1L1 CYFIP1 BMPR1B ODF3B BMP6 BMP8A IGFBP5	3111	183	13528	1.30691	1	0.555318	36.8195
GOTERM_BP_FAT	GO:0009225~nucleotide-sugar metabolic process	8	0.18186	0.0246695	CSGALNACT1 UAP1 GNE GALT EXTL2 PMM2 SLC35A3 UGP2	3111	14	13528	2.48482	1	0.565458	37.8371
GOTERM_BP_FAT	GO:0042633~hair cycle	17	0.386451	0.0249457	PTGS2 PDGFA FST AARS TP63 SNAI1 TGFB2 AKT1 FOXQ1 LAMA5 HOXC13 BCL2 FOXE1 EDA RUNX3 ERCC2 APC	3111	43	13528	1.71915	1	0.567135	38.1714
GOTERM_BP_FAT	GO:0042303~molting cycle	17	0.386451	0.0249457	PTGS2 PDGFA FST AARS TP63 SNAI1 TGFB2 AKT1 FOXQ1 LAMA5 HOXC13 BCL2 FOXE1 EDA RUNX3 ERCC2 APC	3111	43	13528	1.71915	1	0.567135	38.1714
GOTERM_BP_FAT	GO:0006091~generation of precursor metabolites and energy	88	2.00045	0.0258123	ATP5D UQCRC2 ATP5E ENOX2 IL6ST COX10 ATP6AP1 OGDHL NDUFAB1 UQCRFS1 OGDH PDHB AKT1 NDUFS6 NDUFS4 FXN ATP5EP2 NDUFS1 TXNL1 FECH SLC25A4 ALDH5A1 LDHAL6A SUCLG1 PHKG2 CYCS TAZ PFKP NDUFA13 COX4I1 NDUFC1 PFKM PPP1CB KIAA0100 ATP6V1C2 ATP6V1A TXN PGM1 DLD ATP5C1 GAA GNAS TXNRD1 ATPIF1 STEAP2 ENOX1 ACAA1 MDH1 ALDOA TMX1 NDUFB8 FDX1 TMX4 PHKA1 COX7C HK2 HK1 ATP6V1B2 ATP5G3 THTPA CYB561D1 PPP1R3B IDH2 GYS…	3111	313	13528	1.22256	1	0.577303	39.2089
GOTERM_BP_FAT	GO:0007507~heart development	63	1.43214	0.0264074	NRP2 WNT3A GJA1 CXADR TGFB2 CTNNB1 GATA6 COL4A3BP CASP8 MKKS SEMA3C MKL2 INSR RXRB RXRA TAZ EP300 GNAQ NCOA6 GAA ZFPM2 FOXC1 SMARCA4 SRI IRX4 RBP4 BBS7 PRKDC ADRBK1 FKBP1A SRF TPM1 CHD7 ECE1 OVOL2 PKD2 GYS1 NKX3-1 NKX2-5 BMP4 BMP2 SMAD7 TGFBR1 SMAD2 ITGA4 ISL1 TAB1 FOXP4 COL5A1 FOXP1 ATM SOD2 SHOX2 HDAC5 MNAT1 TSC1 PTCH1 IFT52 ID3 MESP1 POFUT1 ENG MYH10	3111	215	13528	1.27419	1	0.583331	39.9118
GOTERM_BP_FAT	GO:0042325~regulation of phosphorylation	126	2.86429	0.0272926	IL6ST PDGFA EFNA1 ADCY6 TNFSF15 TTK LPAR3 LPAR1 MBIP TGFB2 IL31RA IL11 PRKACG MAP3K7 PRKAR2B ZGPAT MAP3K5 PRKAR2A CDKN2C MDFIC CDKN2D PDGFC INSR ADAM9 MAPKSP1 C5AR1 KIAA1804 RBL1 PKIG IRS1 PPP1CB THY1 RAD17 PTPLAD1 MAP4K1 CHEK1 ITGB2 ROBLD3 CCNG1 LIF IRAK3 TRAF7 DNAJA3 AXIN1 BMP4 MDFI BMP2 TAOK2 SPHK2 SMAD7 TGFBR1 SPHK1 DUSP22 MALT1 VAV2 TSC1 PRKAR1B GLMN ENG ZEB2 PDCD4 SPRY4 CCNE2 AKT1 CDC42 NOD…	3111	466	13528	1.17576	1	0.593161	40.9431
GOTERM_BP_FAT	GO:0002377~immunoglobulin production	13	0.295522	0.0277165	EXO1 XRCC4 NBN MSH3 SWAP70 PRKDC LIG4 FOXP1 TRAF3IP2 NOD2 HSPD1 FAS ERCC1	3111	30	13528	1.88432	1	0.596513	41.431
GOTERM_BP_FAT	GO:0019637~organophosphate metabolic process	59	1.34121	0.027786	CDIPT IMPA1 SGMS2 SGPP1 HEXB SGMS1 EPT1 CDS2 AGPAT6 AGPAT5 PIGM PIGF SMPDL3A GATA6 GPX4 LCAT AGPAT9 SYNJ2 PTDSS1 PLCB1 AGPAT4 PIGZ LPGAT1 ALDH5A1 PGAP1 TAZ PIGU PIGT CDS1 LPCAT2 PIGP PIGO PITPNM3 PRDX6 CLN8 PGS1 GPD1L CEPT1 PCYT1A ETNK2 CPT1B LPL SPHK2 FADS1 GALT FIG4 PLA2G4A PLCG1 JMJD7 LIPG MBOAT1 DPM1 SMPD1 FABP3 DPM3 GK PLA2G4C LIPC ALG12	3111	200	13528	1.28279	1	0.595088	41.5106
GOTERM_BP_FAT	GO:0006633~fatty acid biosynthetic process	27	0.613776	0.0279146	PTGES2 PTGS2 RNPEPL1 NDUFAB1 FAR1 ELOVL5 ELOVL2 QKI PRKAA1 ELOVL7 PRKAA2 SCD5 LPL FADS1 FADS3 ACACA FADS2 BRCA1 OXSM ACSM3 GGT5 C5ORF4 LTA4H LIPC MECR MGST2 DEGS1	3111	79	13528	1.48618	1	0.594464	41.6577
GOTERM_BP_FAT	GO:0002755~MyD88-dependent toll-like receptor signaling pathway	5	0.113662	0.0279337	IRAK1 IRAK3 MYD88 TLR2 HSPD1	3111	6	13528	3.6237	1	0.592394	41.6795
GOTERM_BP_FAT	GO:0019369~arachidonic acid metabolic process	5	0.113662	0.0279337	PLA2G4A PTGS2 FADS1 JMJD7 PLA2G4C	3111	6	13528	3.6237	1	0.592394	41.6795
GOTERM_BP_FAT	GO:0007252~I-kappaB phosphorylation	5	0.113662	0.0279337	MAP3K7 IKBKAP PRDX4 ERC1 IKBKB	3111	6	13528	3.6237	1	0.592394	41.6795
GOTERM_BP_FAT	GO:0051302~regulation of cell division	18	0.409184	0.0281673	FGF5 PDGFA PGF CETN2 MDK TGFB2 VEGFB EREG VEGFA PTN CABLES2 TGFA PDGFC FGF2 CALM2 IL1A CABLES1 APC	3111	47	13528	1.66536	1	0.593176	41.9457
GOTERM_BP_FAT	GO:0006919~activation of caspase activity	20	0.454649	0.0282594	SIVA1 COL4A3 CYCS TNFSF15 PMAIP1 NLRP3 STAT1 NLRP1 TNFRSF10A NOD1 TNFRSF10B CASP9 GSPT1 F3 LCK PYCARD HSPD1 MYC DNAJA3 F2R	3111	54	13528	1.61053	1	0.592095	42.0503
GOTERM_BP_FAT	GO:0009891~positive regulation of biosynthetic process	182	4.1373	0.0288072	MMS19 PDGFA RBM4 NAA16 CASK FOXO3 CNOT7 CITED4 CTNNB1 TGFB2 IL31RA IL11 S1PR1 MDFIC GATA6 WIBG FOXF2 SMARCD1 CREB3L4 PDGFC SUPT5H CCNA2 INSR AKIRIN2 IL1A MYST3 SATB2 PCBD1 RXRB RXRA SIX2 MED14 GRHL3 IRS1 PPARGC1B AHR DDIT3 JUNB EP300 MED17 VEGFA SMARCA1 SMARCA4 TMX1 CAMTA2 HMGB2 AFAP1L2 SRF ARNT NR1H2 PLAGL1 LIF HOXA1 MEIS2 OVOL2 TAF9 TNKS DYRK2 NKX2-5 RNF14 BMP4 KLF6 KLF7 BMP2 IKZF2 TAF8 TGFBR1 …	3111	695	13528	1.13873	1	0.596945	42.669
GOTERM_BP_FAT	GO:0002200~somatic diversification of immune receptors	12	0.272789	0.0299326	EXO1 XRCC4 NBN MSH3 SWAP70 BCL11B LIG3 PRKDC LIG4 HSPD1 ERCC1 FOXP1	3111	27	13528	1.93264	1	0.608939	43.9202
GOTERM_BP_FAT	GO:0006354~RNA elongation	19	0.431916	0.0312318	TAF4 POLR2E CCNH ELL TAF4B CDK7 GTF2H2 ELL2 MNAT1 ADRM1 GTF2E1 GTF2H2D GTF2E2 GTF2H2C GTF2A2 TCEB2 TAF9 TCEA1 TCEA2 SUPT5H ERCC2	3111	51	13528	1.62001	1	0.622537	45.3325
GOTERM_BP_FAT	GO:0000075~cell cycle checkpoint	30	0.681973	0.0323526	NBN FAM175A TIPIN TTK CHEK1 OBFC2A CDT1 CCNE2 CDC45 FANCG CCNA2 ERCC2 APC CDC6 BRIP1 ATR BRCA1 ATM FOXN3 RBBP8 RAD1 OBFC2B MAD2L1BP PSMG2 BRE FBXO31 RBM38 SMC1A MAD2L2 RAD17	3111	91	13528	1.43355	1	0.633468	46.5238
GOTERM_BP_FAT	GO:0006644~phospholipid metabolic process	56	1.27302	0.032501	CDIPT IMPA1 SGMS2 SGPP1 HEXB EPT1 SGMS1 CDS2 AGPAT6 AGPAT5 PIGM PIGF GATA6 SMPDL3A GPX4 LCAT AGPAT9 SYNJ2 AGPAT4 PTDSS1 PLCB1 PIGZ LPGAT1 ALDH5A1 PGAP1 TAZ PIGU PIGT CDS1 LPCAT2 PIGP PIGO PITPNM3 PRDX6 CLN8 PGS1 CEPT1 PCYT1A ETNK2 CPT1B LPL SPHK2 FADS1 FIG4 PLA2G4A PLCG1 JMJD7 LIPG MBOAT1 DPM1 SMPD1 FABP3 DPM3 PLA2G4C LIPC ALG12	3111	190	13528	1.28165	1	0.632943	46.6797
GOTERM_BP_FAT	GO:0045017~glycerolipid biosynthetic process	27	0.613776	0.032565	IMPA1 PEX7 AGPAT6 PIGM PIGF LCAT AGPAT9 ETNK2 PCYT1A PTDSS1 CPT1B LPL PIGZ PGAP1 TAZ PIGU PIGT LPCAT2 PIGP PIGO PLA2G4A DGAT1 DGAT2 DPM1 FABP3 DPM3 ALG12	3111	80	13528	1.4676	1	0.631457	46.7468
GOTERM_BP_FAT	GO:0065003~macromolecular complex assembly	174	3.95544	0.0332222	EIF6 SYT1 NCBP1 OCLN XPO6 TUBB2B SNRPD3 IDE MED24 CD2AP SLC7A7 CTNNB1 GTF2E1 GTF2E2 GTF2H2D GTF2H2C MC1R AQP11 MED27 WDR77 H2AFZ SH3BGR PDGFC FAS TUBG2 TGS1 INSR DCTPP1 MYST3 H1F0 IKBKAP PCBD1 TAF4B TAZ MED14 CD40 IRS1 LOC100130932 C10ORF2 ADRM1 VAMP8 MED17 SNRPB ATPIF1 AMFR ZNHIT6 TRAF1 CAV2 HMGB2 SNAP91 DIAPH1 TAF9B APOC1 ARPC4 PDSS1 SRC EIF3A FBXO5 TAF9 ASF1B RANBP17 TAF4 SHPRH TSR1 MALT1 SMAD…	3111	665	13528	1.13779	1	0.636722	47.4312
GOTERM_BP_FAT	GO:0009057~macromolecule catabolic process	202	4.59195	0.0341369	USE1 RNF217 RNF216 CDC16 DNASE1L2 CD2AP USP50 ISG20 G2E3 GTF2H2D GTF2H2C CUL7 ISG15 CUL9 ERAP1 ADAM9 PAN2 ANAPC4 SKP2 UBR2 MAP1LC3B2 UBR7 UBR5 BACE2 BACE1 FBXL4 FBXL7 AMFR ANAPC7 FBXL2 WDR5B PABPC4 UBA5 ASB13 ASB16 FBXO5 FBXO9 FBXO7 GUSB UBE2CBP FOXRED2 ABCG1 ATM UPF3A TULP4 DCP1B POP1 SMURF2 SPG7 SENP5 AUH SENP6 FBXL19 FANCL USP18 PARN MAP1LC3A MAP1LC3B NEURL1B USP10 USP16 MYC ZFP36 UFD1L CCNH E…	3111	781	13528	1.12469	1	0.644688	48.3697
GOTERM_BP_FAT	GO:0045793~positive regulation of cell size	18	0.409184	0.0345335	EXTL3 TNFRSF12A NOL8 TGFBR1 SPHK1 TAF9B MAP1B CDH4 TP73 TGFB2 AKT1 EP300 FXN CXCL16 AMOT ADAM17 TAF9 NGF	3111	48	13528	1.63067	1	0.646828	48.7717
GOTERM_BP_FAT	GO:0048745~smooth muscle tissue development	6	0.136395	0.0348528	ZFAND5 TIPARP TP63 ENG FOXP1 FOXP2	3111	9	13528	2.89896	1	0.648103	49.0933
GOTERM_BP_FAT	GO:0032147~activation of protein kinase activity	36	0.818368	0.0349209	ADCY6 TNFSF15 MAP4K1 ROBLD3 TGFB2 PRKACG DGKA MAP3K7 PRKAR2B PRKAR2A ERCC6 CERKL PDGFC CERK TRAF7 PPAP2A FGF2 INSR PILRB ADAM9 IRAK1 CCDC88A MAPKSP1 SPHK2 TAOK2 TGFBR1 SPHK1 STRADA MALT1 DGKH TAB1 GRM1 TNFRSF10A TNFRSF10B PRKAR1B F2R	3111	114	13528	1.37319	1	0.646677	49.1615
GOTERM_BP_FAT	GO:0002440~production of molecular mediator of immune response	13	0.295522	0.0360107	EXO1 XRCC4 NBN MSH3 SWAP70 PRKDC LIG4 FOXP1 TRAF3IP2 NOD2 HSPD1 FAS ERCC1	3111	31	13528	1.82354	1	0.65603	50.2431
GOTERM_BP_FAT	GO:0042254~ribosome biogenesis	38	0.863833	0.0367957	EIF6 SURF6 LSM6 GTPBP10 UTP6 UTP15 ERI1 BOP1 MINA DCAF13 SBDS WDR55 FRG1 NPM3 RSL24D1 FTSJ1 NSA2 PDCD11 EXOSC9 TSR1 EXOSC7 BYSL EXOSC4 MPHOSPH10 EXOSC2 HEATR1 RRP9 ISG20L2 RPS6 FBL DIS3 EIF4A3 C1ORF66 TSC1 WDR3 RRS1 NOP56 TFB1M	3111	122	13528	1.35443	1	0.661963	51.0086
GOTERM_BP_FAT	GO:0043280~positive regulation of caspase activity	21	0.477381	0.036865	SIVA1 COL4A3 CYCS TNFSF15 PMAIP1 NLRP3 STAT1 NLRP2 NLRP1 TNFRSF10A NOD1 TNFRSF10B CASP9 GSPT1 F3 LCK PYCARD HSPD1 MYC DNAJA3 F2R	3111	59	13528	1.54775	1	0.660553	51.0757
GOTERM_BP_FAT	GO:0010952~positive regulation of peptidase activity	21	0.477381	0.036865	SIVA1 COL4A3 CYCS TNFSF15 PMAIP1 NLRP3 STAT1 NLRP2 NLRP1 TNFRSF10A NOD1 TNFRSF10B CASP9 GSPT1 F3 LCK PYCARD HSPD1 MYC DNAJA3 F2R	3111	59	13528	1.54775	1	0.660553	51.0757
GOTERM_BP_FAT	GO:0002208~somatic diversification of immunoglobulins during immune response	7	0.159127	0.037222	EXO1 XRCC4 NBN SWAP70 LIG4 HSPD1 ERCC1	3111	12	13528	2.53659	1	0.662053	51.4197
GOTERM_BP_FAT	GO:0032350~regulation of hormone metabolic process	7	0.159127	0.037222	KCNMA1 NR3C1 GAL STUB1 TCF7L2 ARNT BMP6	3111	12	13528	2.53659	1	0.662053	51.4197
GOTERM_BP_FAT	GO:0002204~somatic recombination of immunoglobulin genes during immune response	7	0.159127	0.037222	EXO1 XRCC4 NBN SWAP70 LIG4 HSPD1 ERCC1	3111	12	13528	2.53659	1	0.662053	51.4197
GOTERM_BP_FAT	GO:0045190~isotype switching	7	0.159127	0.037222	EXO1 XRCC4 NBN SWAP70 LIG4 HSPD1 ERCC1	3111	12	13528	2.53659	1	0.662053	51.4197
GOTERM_BP_FAT	GO:0006809~nitric oxide biosynthetic process	7	0.159127	0.037222	AKT1 P2RX4 ARG2 SPR DDAH2 GCHFR GCH1	3111	12	13528	2.53659	1	0.662053	51.4197
GOTERM_BP_FAT	GO:0010833~telomere maintenance via telomere lengthening	7	0.159127	0.037222	TNKS1BP1 MRE11A TERF2IP TINF2 TERT POT1 PINX1	3111	12	13528	2.53659	1	0.662053	51.4197
GOTERM_BP_FAT	GO:0009268~response to pH	8	0.18186	0.0372564	KCNMA1 ACCN2 ARSB STS ARSA GJA1 HVCN1 GJA3	3111	15	13528	2.31917	1	0.660309	51.4527
GOTERM_BP_FAT	GO:0016051~carbohydrate biosynthetic process	34	0.772903	0.0373145	RBP4 GCNT2 NDST1 FUT8 B3GALT6 GNE GALNT5 DSE AKT1 NANS CHST10 CHST11 CHST14 GYS1 B3GNT1 B4GALT1 UAP1 PHKG2 CHST3 GYG1 PCK2 PMM2 GLCE CSGALNACT1 B3GAT2 GPI ATF4 ATF3 PYGL GFPT1 PGM1 MAT2B UGP2 PC	3111	107	13528	1.38175	1	0.658813	51.5084
GOTERM_BP_FAT	GO:0000271~polysaccharide biosynthetic process	17	0.386451	0.0382038	GCNT2 B3GALT6 NDST1 GNE GALNT5 PHKG2 CHST3 GYG1 DSE GLCE CSGALNACT1 AKT1 NANS CHST11 GYS1 B3GNT1 MAT2B	3111	45	13528	1.64274	1	0.665551	52.354
GOTERM_BP_FAT	GO:0046519~sphingoid metabolic process	17	0.386451	0.0382038	SGMS2 SPHK2 SGPP1 ALDH5A1 UGCG HEXB SPHK1 SGMS1 ASAH1 GBA2 LASS4 COL4A3BP SMPD1 GALC CERK NEU3 CLN8	3111	45	13528	1.64274	1	0.665551	52.354
GOTERM_BP_FAT	GO:0031328~positive regulation of cellular biosynthetic process	178	4.04637	0.0388072	MMS19 PDGFA RBM4 NAA16 CASK FOXO3 CNOT7 CITED4 CTNNB1 IL31RA IL11 S1PR1 MDFIC GATA6 WIBG FOXF2 SMARCD1 CREB3L4 PDGFC SUPT5H CCNA2 INSR AKIRIN2 IL1A MYST3 SATB2 PCBD1 RXRB RXRA SIX2 MED14 GRHL3 IRS1 PPARGC1B AHR DDIT3 JUNB EP300 MED17 VEGFA SMARCA1 SMARCA4 TMX1 CAMTA2 HMGB2 AFAP1L2 SRF ARNT NR1H2 PLAGL1 LIF HOXA1 MEIS2 OVOL2 TAF9 TNKS DYRK2 NKX2-5 RNF14 BMP4 KLF6 KLF7 BMP2 IKZF2 TAF8 TGFBR1 FOXA1 …	3111	685	13528	1.12996	1	0.669351	52.9196
GOTERM_BP_FAT	GO:0000723~telomere maintenance	12	0.272789	0.0393318	DCLRE1C TNKS1BP1 NBN MRE11A PRKDC WRN TERF2IP TINF2 TERT POT1 RTEL1 PINX1	3111	28	13528	1.86362	1	0.672324	53.4063
GOTERM_BP_FAT	GO:0001503~ossification	36	0.818368	0.0394251	TWSG1 NOG OSTF1 PTGS2 TUFT1 SLC26A2 PEX7 GLI1 SBDS CYP27B1 BCL2 PTN AXIN2 WWOX ERCC2 BMP4 BMP2 SATB2 BMP1 COL13A1 KLF10 PMF1 MMP14 CHRDL1 NAB2 NAB1 SORT1 FOXC1 RIPPLY2 MAPK8 GNAS COL1A1 BMP6 IGFBP5 CDH11 BMP8A	3111	115	13528	1.36125	1	0.671182	53.4923
GOTERM_BP_FAT	GO:0045454~cell redox homeostasis	22	0.500114	0.0394345	TXNL1 P4HB TMX1 GLRX5 PTGES2 PDIA3 TMX4 PRDX4 MUTED PDIA6 PRDX5 DDIT3 ERP44 GSR NXN PRDX6 TXNDC5 TXN DLD TXNRD2 TXNRD1 QSOX2 APEX1	3111	63	13528	1.5185	1	0.669256	53.501
GOTERM_BP_FAT	GO:0045944~positive regulation of transcription from RNA polymerase II promoter	101	2.29598	0.0394679	RBM4 CASK FOXO3 CNOT7 IL11 CTNNB1 S1PR1 GATA6 CREB3L4 SUPT5H AKIRIN2 SATB2 RXRB RXRA SIX2 MED14 JUNB AHR PPARGC1B EP300 MED17 VEGFA SMARCA4 HMGB2 CAMTA2 SRF ARNT LIF PLAGL1 NR1H2 HOXA1 MEIS2 TAF9 NKX2-5 BMP4 KLF6 BMP2 IKZF2 MAML2 FOXA1 SMAD2 TEAD2 ATF6 HDAC5 ATF4 CSRNP3 ETS1 HOXB9 ENG KLF4 BMP6 E2F1 ELF1 FOXA2 ELF4 MITF TP63 GLI1 PAX8 PSMC3IP GTF2A2 SOX15 MKL2 FGF2 MYC FOSL1 EGR1 EGR2 CCNH TTF1 L…	3111	371	13528	1.18381	1	0.667566	53.5318
GOTERM_BP_FAT	GO:0009725~response to hormone stimulus	100	2.27324	0.0395373	MMS19 STAR PTGS2 PDGFA PGF RBM4 ADCY6 TGFB2 CTNNB1 PRKACG PRKAR2B PRKAR2A EIF4EBP1 LCAT GATA3 FAS EIF2B2 GNG4 INSR CCNA2 ADAM9 GATM RXRA PTPRU IRS1 JUNB PPARGC1B EP300 SLC25A36 COL1A1 NGF ME1 RBP4 CAV2 HMGB2 BCL2L1 SRF SRC NKX2-5 RNF14 BMP4 GNRH1 TGFBR1 GGH CPS1 ABCG1 BRCA1 RERG HDAC5 PLA2G4A TSC1 PRKAR1B FABP3 ALDH2 ARSB DNAJC25-GNG10 TACR1 BCAR1 UQCRFS1 AKT1 CASP6 GPX4 SERPINA1 SHC1 FOSL1 PRKCA…	3111	367	13528	1.18486	1	0.666227	53.5956
GOTERM_BP_FAT	GO:0007389~pattern specification process	75	1.70493	0.0395805	NOG FOXA2 WNT3A FST TP63 ZEB2 GLI1 CTNNB1 HOXC8 WNT3 DYNC2H1 RAB23 MKKS HHIP PITX2 SATB2 EGR2 RING1 LEF1 GRHL3 HES7 CTNNBIP1 EYA1 EP300 HOXC13 HIPK2 FOXG1 VEGFA MNX1 RIPPLY2 TBX18 DNAH11 MFNG SHROOM3 BBS7 PRKDC ZBTB16 SEMA5A HOXA1 HOXA3 HOXA4 OVOL2 PKD2 NKX3-1 AXIN2 AXIN1 SIM2 APC MLLT3 BMP4 MDFI KIF3B LMX1B TGFBR1 SMAD2 RFNG ATM HOXB3 HOXB4 NOTCH2 DLX1 HOXB2 TULP3 HOXB7 HOXB6 IFT172 PTCH1 HOXB9 …	3111	267	13528	1.22147	1	0.66465	53.6353
GOTERM_BP_FAT	GO:0032880~regulation of protein localization	42	0.954762	0.0399972	RBP4 PANX1 NFKBIB NNAT TNFSF15 CDH1 CDH2 MYCBP2 TGFB2 AKT1 NOD2 SAA1 BCL2 EXOC4 PYCARD CASP1 DNAJC1 CD27 SRGN IL1A ADAM9 APC MDFI BMP4 TGFBR1 PKIG YWHAB PRKCI NDFIP1 NDFIP2 CD40 NLRP3 NLRP2 FLNA RSL1D1 PRKCQ TEX15 GAPVD1 GLMN EDA MBTPS1 LCP1	3111	138	13528	1.32344	1	0.666591	54.0167
GOTERM_BP_FAT	GO:0048870~cell motility	85	1.93226	0.040035	NRP2 JUB BCAR1 PEX5 ZEB2 TNFSF12 CD2AP TGFB2 PEX7 NRCAM NDE1 SBDS CD44 SAA1 ROBO1 SEMA3C TOP2B FGF2 NR2F1 S100A2 PRKCA ICAM1 SATB2 CCDC88A ROCK1 ARHGEF7 DCDC2 MMP14 CFL1 IL12A SDCBP ADAM17 FOXC1 TNFSF12-TNFSF13 DNAH11 CAV2 ZFAND5 FUT8 TNFRSF12A ABI2 PRKDC ITGB2 CDH2 DNAH7 SRF DNAH8 SRC DOCK2 OVOL2 DNER PRSS3 CKLF LHX6 SCARB1 THBS1 PPAP2A DCLK1 FN1 APC THBS4 B4GALT1 S100P LMX1B TAOK2 TGFBR1 ITGA4 …	3111	307	13528	1.20397	1	0.66498	54.0512
GOTERM_BP_FAT	GO:0051674~localization of cell	85	1.93226	0.040035	NRP2 JUB BCAR1 PEX5 ZEB2 TNFSF12 CD2AP TGFB2 PEX7 NRCAM NDE1 SBDS CD44 SAA1 ROBO1 SEMA3C TOP2B FGF2 NR2F1 S100A2 PRKCA ICAM1 SATB2 CCDC88A ROCK1 ARHGEF7 DCDC2 MMP14 CFL1 IL12A SDCBP ADAM17 FOXC1 TNFSF12-TNFSF13 DNAH11 CAV2 ZFAND5 FUT8 TNFRSF12A ABI2 PRKDC ITGB2 CDH2 DNAH7 SRF DNAH8 SRC DOCK2 OVOL2 DNER PRSS3 CKLF LHX6 SCARB1 THBS1 PPAP2A DCLK1 FN1 APC THBS4 B4GALT1 S100P LMX1B TAOK2 TGFBR1 ITGA4 …	3111	307	13528	1.20397	1	0.66498	54.0512
GOTERM_BP_FAT	GO:0046907~intracellular transport	171	3.88725	0.0401919	NCBP1 SRP14 XPO6 CHMP5 AP1G1 ATP6AP1 CHMP7 USE1 TRAPPC2L MIPEP SRP19 KLHL2 TGFB2 HOOK3 SSR1 HOOK2 RAE1 DNAJC6 VPS13A LOC653653 KIF13B SCAMP2 FUT10 VTI1B SIX2 VPS41 AP4M1 BCAP31 UXT COPG2 NPC2 CAMK4 VAMP8 ATP2C1 ARRB1 TXNDC5 SLC25A37 SDCBP VPS26B ERC1 MYBBP1A LRPPRC COPZ2 PACS1 MYL6 SNX9 TMX1 ARFGAP3 STX7 MTX3 AKAP12 DSCR3 CTSA BCL2L1 LMAN1 RIMS2 BLOC1S1 STX11 SEC23IP TRAM1 RHOBTB3 GABARAPL2 RANBP…	3111	657	13528	1.13179	1	0.664489	54.1939
GOTERM_BP_FAT	GO:0033152~immunoglobulin V(D)J recombination	4	0.0909298	0.0401971	XRCC4 PRKDC LIG4 FOXP1	3111	4	13528	4.34844	1	0.662593	54.1986
GOTERM_BP_FAT	GO:0009612~response to mechanical stimulus	20	0.454649	0.0408578	PRKCA BMP4 TXNIP BMP2 TACR1 MAP1B MMP14 STAT1 JUNB GPR98 FOXP2 PKD2 MKKS PTCH1 GFI1 COL1A1 IGFBP2 FOSL1 MYC NGF	3111	56	13528	1.55301	1	0.666758	54.795
GOTERM_BP_FAT	GO:0007067~mitosis	63	1.43214	0.041076	KIF22 TUBB2B CDC16 CD2AP NDE1 MC1R TARDBP CDCA2 CCNA1 USP16 CCNA2 STAG2 STAG1 VCPIP1 CDC6 DSN1 ANAPC4 PAPD7 NUSAP1 ESPL1 PBK HMGA2 DCTN3 DCTN1 EML4 DCTN2 WEE2 CHMP1A MAPRE1 ANAPC7 RUVBL1 MAD2L2 NEK6 DSCC1 HAUS4 NEK3 HAUS1 CETN3 LRRCC1 TIPIN NEDD9 CETN2 ANAPC10 CEP164 CETN1 CCNG1 NIPBL FBXO5 APC PINX1 TXNL4B CKAP5 KIF18A PMF1 SIRT2 MIS12 CDC25B FSD1 CCNB1 KIF20B RRS1 C13ORF34 SMC1A	3111	220	13528	1.24524	1	0.666827	54.9903
GOTERM_BP_FAT	GO:0000280~nuclear division	63	1.43214	0.041076	KIF22 TUBB2B CDC16 CD2AP NDE1 MC1R TARDBP CDCA2 CCNA1 USP16 CCNA2 STAG2 STAG1 VCPIP1 CDC6 DSN1 ANAPC4 PAPD7 NUSAP1 ESPL1 PBK HMGA2 DCTN3 DCTN1 EML4 DCTN2 WEE2 CHMP1A MAPRE1 ANAPC7 RUVBL1 MAD2L2 NEK6 DSCC1 HAUS4 NEK3 HAUS1 CETN3 LRRCC1 TIPIN NEDD9 CETN2 ANAPC10 CEP164 CETN1 CCNG1 NIPBL FBXO5 APC PINX1 TXNL4B CKAP5 KIF18A PMF1 SIRT2 MIS12 CDC25B FSD1 CCNB1 KIF20B RRS1 C13ORF34 SMC1A	3111	220	13528	1.24524	1	0.666827	54.9903
GOTERM_BP_FAT	GO:0000087~M phase of mitotic cell cycle	64	1.45488	0.0412833	KIF22 TUBB2B CDC16 CD2AP NDE1 MC1R TARDBP CDCA2 CCNA1 USP16 CCNA2 STAG2 STAG1 VCPIP1 CDC6 DSN1 ANAPC4 PAPD7 NUSAP1 ESPL1 PBK HMGA2 DCTN3 DCTN1 EML4 DCTN2 WEE2 CHMP1A MAPRE1 ANAPC7 RUVBL1 MAD2L2 NEK6 DSCC1 HAUS4 NEK3 HAUS1 CETN3 LRRCC1 TIPIN NEDD9 CETN2 ANAPC10 CEP164 CETN1 CCNG1 NIPBL FBXO5 APC PINX1 TXNL4B CKAP5 KIF18A PMF1 SIRT2 MIS12 CDC25B FSD1 CCNB1 KIF20B RRS1 C13ORF34 SMC1A MPHOSPH6	3111	224	13528	1.24241	1	0.666798	55.1752
GOTERM_BP_FAT	GO:0060348~bone development	38	0.863833	0.0413143	TWSG1 NOG OSTF1 PTGS2 TUFT1 SLC26A2 PEX7 GLI1 SBDS CYP27B1 BCL2 ANKRD11 PTN AXIN2 WWOX ERCC2 BMP4 BMP2 SATB2 BMP1 COL13A1 KLF10 PMF1 MMP14 HOXB4 CHRDL1 NAB2 NAB1 SORT1 FOXC1 RIPPLY2 MAPK8 GNAS COL1A1 BMP6 IGFBP5 CDH11 BMP8A	3111	123	13528	1.34342	1	0.665176	55.2027
GOTERM_BP_FAT	GO:0048145~regulation of fibroblast proliferation	14	0.318254	0.0416485	XRCC4 NBN FOSL2 PDGFA SPHK1 IFI30 CDK6 LIG4 SOD2 NDUFS4 EREG NUPR1 PDGFC CCNA2	3111	35	13528	1.73938	1	0.666298	55.499
GOTERM_BP_FAT	GO:0006800~oxygen and reactive oxygen species metabolic process	23	0.522846	0.0418449	PXDN NOX5 NCF2 CYP1A1 PREX1 NOXA1 DUOX2 EPHX2 DUOX1 NDUFA13 MPV17 SOD2 CYBA NDUFS4 PRDX6 BCL2 GPX4 GPX3 AOX1 MPO PLCB1 NDUFS1 FANCC	3111	67	13528	1.49275	1	0.666174	55.6722
GOTERM_BP_FAT	GO:0030307~positive regulation of cell growth	16	0.363719	0.042287	EXTL3 TNFRSF12A NOL8 TGFBR1 TAF9B MAP1B SPHK1 CDH4 TGFB2 AKT1 EP300 FXN CXCL16 ADAM17 TAF9 NGF	3111	42	13528	1.65655	1	0.668234	56.0599
GOTERM_BP_FAT	GO:0007041~lysosomal transport	11	0.250057	0.0428391	ARSB HOOK2 AKTIP AP3M1 CHMP5 HMGXB4 ZFYVE16 USE1 SORT1 HOOK3 AP3B1	3111	25	13528	1.91331	1	0.671223	56.5396
GOTERM_BP_FAT	GO:0007040~lysosome organization	11	0.250057	0.0428391	ARSB HOOK2 AKTIP TPP1 CHMP5 MYO7A HEXB GAA HPS1 CLN8 HOOK3	3111	25	13528	1.91331	1	0.671223	56.5396
GOTERM_BP_FAT	GO:0051270~regulation of cell motion	56	1.27302	0.0428592	RTN4 JUB IL6ST PDGFA TACR1 BCAR1 F2RL1 TGFB2 AKT1 S1PR1 ROBO4 MKKS ARHGAP8 FGF2 INSR ADAM9 ICAM1 PTPRM SP100 LYN CHST3 PTPRU NEXN IRS1 THY1 F3 VEGFA PRR5-ARHGAP8 ADAM17 CSF1 CBLL1 TPM1 TRIB1 BCL2 SCARB1 THBS1 APC COL18A1 B4GALT1 CREB3 SMAD7 TGFBR1 SPHK1 MYO1F HDAC5 LAMA1 CDH13 CORO1A ETS1 LAMA5 CXCL16 PTP4A1 AMOT HDAC7 HDAC6 F2R IGFBP5	3111	193	13528	1.26172	1	0.669546	56.5569
GOTERM_BP_FAT	GO:0031667~response to nutrient levels	57	1.29575	0.0431706	ARSB C6ORF26 MICB KYNU PTGS2 STAR NUAK2 IL6ST PDGFA AKT1 MAP1LC3A CD44 CDKN2D OGT DDAH2 INSR ATG9A SP100 STC2 GATM CYP1A1 RXRA COX4I1 DDIT3 CHMP1A COL1A1 RBP4 ACSL1 DOM3Z CYP27B1 BCL2 SLC30A4 DAD1 MEST BMP4 SLC8A1 BMP2 CUBN FADS1 MSH5 MAP1B BCKDHB PMF1 CPS1 STAT1 SOD2 TULP4 PLA2G4A LIPG ARSA OVCA2 PTCH1 IGFBP2 AACS KLF4 HDAC6 VLDLR	3111	197	13528	1.25818	1	0.670411	56.8251
GOTERM_BP_FAT	GO:0009719~response to endogenous stimulus	109	2.47784	0.0438722	MMS19 STAR PTGS2 PGF PDGFA ADCY6 RBM4 TGFB2 CTNNB1 PRKACG PRKAR2B EIF4EBP1 PRKAR2A LCAT GATA3 FAS GNG4 EIF2B2 INSR CCNA2 ADAM9 GATM RXRA AARS PTPRU IRS1 PPARGC1B DDIT3 JUNB EP300 SLC25A36 COL1A1 NGF ME1 CAV2 RBP4 HMGB2 BCL2L1 SRF SRC NKX2-5 RNF14 BMP4 GNRH1 TGFBR1 GGH CPS1 BRCA1 ABCG1 RERG HDAC5 PLA2G4A TSC1 PRKAR1B FABP3 ALDH2 HDAC6 ARSB DNAJC25-GNG10 TACR1 BCAR1 UQCRFS1 AKT1 CASP6 GPX4 VKORC1 S…	3111	405	13528	1.17032	1	0.674604	57.4237
GOTERM_BP_FAT	GO:0048285~organelle fission	65	1.47761	0.0450049	KIF22 TUBB2B COX10 CDC16 CD2AP NDE1 MC1R TARDBP CDCA2 CCNA1 USP16 CCNA2 STAG2 STAG1 VCPIP1 CDC6 DSN1 ANAPC4 PAPD7 NUSAP1 ESPL1 PBK HMGA2 DCTN3 DCTN1 WEE2 EML4 DCTN2 CHMP1A MAPRE1 ANAPC7 RUVBL1 MAD2L2 NEK6 DSCC1 HAUS4 NEK3 HAUS1 CETN3 LRRCC1 TIPIN NEDD9 CETN2 ANAPC10 CETN1 CEP164 CCNG1 NIPBL FBXO5 APC PINX1 TXNL4B CKAP5 KIF18A PMF1 SIRT2 MIS12 CDC25B FSD1 CCNB1 PEX11B KIF20B RRS1 C13ORF34 SMC1A	3111	229	13528	1.23427	1	0.682299	58.3734
GOTERM_BP_FAT	GO:0051259~protein oligomerization	51	1.15935	0.0450267	SYT1 IDE ATL3 PEX5 TP63 GJA1 CTNNB1 NOD2 NOD1 AQP11 CASP8 GPX3 ACOT13 FAS USP16 INSR DCTPP1 IRAK1 PCBD1 ALDH5A1 PFKP DECR1 PFKM NLRP3 IRS1 C10ORF2 RAD51 CTH RRM2 ATPIF1 AMFR PRNP CAV2 AASS CDH1 CDH2 PDSS1 GCH1 PRKAA2 GCHFR GLRB YWHAB TRIM27 MALT1 DGKH ANXA5 TRIM21 SOD2 P2RX4 P2RX6 TSC1	3111	174	13528	1.27454	1	0.680671	58.3915
GOTERM_BP_FAT	GO:0002237~response to molecule of bacterial origin	28	0.636508	0.0452941	PTGS2 TLR2 GCH1 TRIB1 B2M IRAK3 NOD2 CYP27B1 MYD88 TAP2 SCARB1 SERPINA1 AKIRIN2 IRAK1 CYP1A1 MALT1 STAT1 CPS1 PLA2G4A THBD IL12A ADAM17 RIPK2 IRF3 ABCC5 VLDLR NGF F2R	3111	86	13528	1.41577	1	0.68108	58.6127
GOTERM_BP_FAT	GO:0044271~nitrogen compound biosynthetic process	89	2.02319	0.045876	ATP5D NAMPT ATP5E ATP1B1 ALAD KYNU COX10 RP2 ATP6AP1 ADCY6 CAD ATP10D TGFB2 AKT1 ALAS1 FXN ATP5EP2 CPOX ATP8B2 SPR ENOPH1 DDAH2 IMPDH1 NT5E PRTFDC1 FECH PCBD1 NADSYN1 NME4 ATP6V1C2 NME5 ATP6V1A ATP2C2 CTH UMPS ATP2C1 RFK RRM2 ADK ATP9A BHMT ATP5C1 BCAT1 ALDOA ME1 PYCRL ADSS ALDH18A1 ASS1 GLUD2 DHFRL1 GLUD1 UROS AZIN1 QTRT1 ATP6V1B2 AGMAT ATP5G3 PFAS GCH1 TYMS THTPA ARG2 QTRTD1 DHODH ETNK2 GCHFR B…	3111	325	13528	1.1908	1	0.68405	59.0902
GOTERM_BP_FAT	GO:0051297~centrosome organization	13	0.295522	0.0459158	HAUS4 CKAP5 CEP135 HAUS1 CETN3 CETN2 CETN1 PCM1 CENPJ BRCA1 CTNNB1 UXT NDE1	3111	32	13528	1.76655	1	0.682593	59.1227
GOTERM_BP_FAT	GO:0001936~regulation of endothelial cell proliferation	13	0.295522	0.0459158	CAV2 PTPRM PGF TNFSF15 TNFSF12 ARNT CDH13 AGGF1 F3 VEGFA ATPIF1 TNFSF12-TNFSF13 THBS1 ENG	3111	32	13528	1.76655	1	0.682593	59.1227
GOTERM_BP_FAT	GO:0009116~nucleoside metabolic process	22	0.500114	0.0463759	OCLN PRTFDC1 MAT2A RP2 DCK UPP1 UPP2 QTRT1 TPMT APRT NME4 NME5 UMPS ADK QTRTD1 DHODH MAT2B ENTPD4 FPGS NT5E RDH14 DUT	3111	64	13528	1.49478	1	0.684539	59.4963
GOTERM_BP_FAT	GO:0044093~positive regulation of molecular function	153	3.47806	0.0464236	XRCC4 GNA15 TMEM189-UBE2V1 EFNA1 ADCY6 TLR2 TNFSF15 LPAR3 CDC16 LPAR1 PMAIP1 TGFB2 PRKACG MAP3K7 PRKAR2B MAP3K5 PRKAR2A MYD88 S1PR1 MDFIC PDGFC INSR ADAM9 MAPKSP1 C5AR1 KIAA1804 ANAPC4 PPP1CB IRS1 THY1 EP300 F3 HTR7 RIPK2 ANAPC7 ERC1 EDA SMARCA4 SIVA1 PTPLAD1 MAP4K1 ANAPC10 ROBLD3 PSMA7 GCLM NR1H2 IRAK3 PSMB3 P2RY1 FBXO5 SCARB1 TRAF7 UBE2D1 NKX2-5 DNAJA3 RHEBL1 MDFI GABARAPL2 TAOK2 SPHK2 TGFBR1 S…	3111	586	13528	1.13534	1	0.683159	59.5348
GOTERM_BP_FAT	GO:0016445~somatic diversification of immunoglobulins	10	0.227324	0.0464654	EXO1 XRCC4 NBN MSH3 SWAP70 PRKDC LIG4 HSPD1 ERCC1 FOXP1	3111	22	13528	1.97656	1	0.681739	59.5686
GOTERM_BP_FAT	GO:0045930~negative regulation of mitotic cell cycle	10	0.227324	0.0464654	TRIM35 CHMP1A BTG4 BCL2 BTG3 MYO16 FOXC1 DCUN1D3 APBB2 SMARCA4	3111	22	13528	1.97656	1	0.681739	59.5686
GOTERM_BP_FAT	GO:0051053~negative regulation of DNA metabolic process	15	0.340987	0.046833	CDC6 MSH3 GMNN TIPIN NDFIP1 TTF1 TERF2IP ATR POT1 CDT1 CDC45 MAPK15 TINF2 RAD17 ERCC1	3111	39	13528	1.67248	1	0.682932	59.8642
GOTERM_BP_FAT	GO:0051327~M phase of meiotic cell cycle	31	0.704706	0.0497959	NBN MRE11A ZFP42 CHEK1 PSMC3IP FBXO5 MNS1 RAD51L3 CCNA1 FANCA STAG2 EXO1 SGOL2 MSH5 LIG3 SYCE2 MND1 UBR2 ESPL1 ATM CDC25B RAD51 KLHDC3 SUV39H2 RAD1 TEX15 EREG CKS2 ZNF318 SMC1A DMC1	3111	98	13528	1.37553	1	0.703992	62.1733
GOTERM_BP_FAT	GO:0007126~meiosis	31	0.704706	0.0497959	NBN MRE11A ZFP42 CHEK1 PSMC3IP FBXO5 MNS1 RAD51L3 CCNA1 FANCA STAG2 EXO1 SGOL2 MSH5 LIG3 SYCE2 MND1 UBR2 ESPL1 ATM CDC25B RAD51 KLHDC3 SUV39H2 RAD1 TEX15 EREG CKS2 ZNF318 SMC1A DMC1	3111	98	13528	1.37553	1	0.703992	62.1733
GOTERM_BP_FAT	GO:0030031~cell projection assembly	27	0.613776	0.0500312	MTSS1 JUB PDGFA ITGB4 LPAR3 ARPC4 LPAR1 MTSS1L CD2AP CAPZB RAB3IP CDC42 DYNC2H1 MKKS FGD6 THBS4 CCDC88A ROCK1 VAV2 PCM1 BBS10 CDH13 LAMA5 IFT172 SDCBP CYFIP1 MYH10	3111	83	13528	1.41455	1	0.704024	62.3512
GOTERM_BP_FAT	GO:0048008~platelet-derived growth factor receptor signaling pathway	9	0.204592	0.0500772	TXNIP ZFAND5 PDGFA MYO1E BCAR1 VEGFA TIPARP PDGFC SRC	3111	19	13528	2.05979	1	0.702659	62.3859
GOTERM_BP_FAT	GO:0044272~sulfur compound biosynthetic process	18	0.409184	0.0503104	BHMT2 HS3ST5 MAT2A NDST1 CHST3 GCLM DSE GLCE CSGALNACT1 GGT5 CTH BHMT CHST11 MTR MAT2B LIAS ENOPH1 LIPC	3111	50	13528	1.56544	1	0.702681	62.5613
GOTERM_BP_FAT	GO:0032200~telomere organization	12	0.272789	0.0505964	DCLRE1C TNKS1BP1 NBN MRE11A PRKDC WRN TERF2IP TINF2 TERT POT1 RTEL1 PINX1	3111	29	13528	1.79935	1	0.70309	62.7752
GOTERM_BP_FAT	GO:0008104~protein localization	224	5.09207	0.0515946	CHMP5 CHMP7 USE1 VPS53 CTNNB1 SSR1 HOOK3 KIF13A HOOK2 RAB23 DYNC2H1 VPS13A LOC653653 NUP35 RAB20 KIF13B DUOXA2 DUOXA1 VTI1B VPS41 AP4M1 PTPRU LCA5 RAB19 BACE2 RAB12 BIN3 MTX3 NFKBIB AKAP12 RIMS2 TRAM2 DMD TNKS STX11 TRAM1 SEC23IP MDFI SYS1 RANBP17 TAOK2 RASEF C18ORF55 ABCG1 RABEP2 RABEP1 PCNA NUTF2 SYTL2 SYTL3 LGTN PDIA3 SLC15A1 GRIP1 ZMAT3 VPS37A RASSF9 VPS37D TERF2IP CANX AP1S2 FXC1 FGF2 AGAP3 …	3111	882	13528	1.10437	1	0.708632	63.5131
GOTERM_BP_FAT	GO:0048514~blood vessel morphogenesis	60	1.36395	0.0519833	NRP2 RTN4 PGF PDGFA IL18 ANPEP TNFSF12 TGFB2 CTNNB1 MAP3K7 ARHGAP22 S1PR1 CUL7 ROBO1 CASP8 ROBO4 SEMA3C TGFA ERAP1 QKI MKL2 FGF2 MMP14 JUNB THY1 EREG VEGFA ZFPM2 FOXC1 ATPIF1 TNFSF12-TNFSF13 TNFAIP2 SMARCA4 TNFRSF12A TIPARP CDH2 SRF SEMA5A HOXA3 AGGF1 ZC3H12A THBS1 VEZF1 NKX2-5 RASA1 COL18A1 BMP4 B4GALT1 SMAD7 TGFBR1 MYO1E ITGA4 UBP1 CDH13 GPI EPGN LAMA5 AMOT GLMN POFUT1 ENG	3111	211	13528	1.23652	1	0.709734	63.7967
GOTERM_BP_FAT	GO:0016192~vesicle-mediated transport	150	3.40987	0.0525009	AP1G1 CHMP5 CHMP7 USE1 TRAPPC2L MEGF10 TSNARE1 HOOK3 CTNNB1 HOOK2 DAB2 GTF2H2D GTF2H2C ANK1 PACSIN3 PACSIN2 RABGEF1 DNAJC6 VPS13A LOC653653 SCAMP2 GOLT1A VTI1B VPS41 AP4M1 PCLO ERGIC3 BCAP31 COPG2 GAPVD1 UNC13D ARRB2 LRP10 VAMP8 ARRB1 LRP12 TXNDC5 BIN1 ERC1 COPZ2 PACS1 CAV2 TMX1 ARFGAP3 STX7 SNAP91 MAP4K2 RABEPK LMAN1 ARFGEF2 SRC OSBPL1A BLOC1S1 SCARB1 STX11 RHOBTB3 GABARAPL2 OSBPL5 CUBN MRC2 LIN…	3111	576	13528	1.13241	1	0.711729	64.1711
GOTERM_BP_FAT	GO:0030282~bone mineralization	8	0.18186	0.0534173	SBDS CYP27B1 PTGS2 TUFT1 KLF10 PTN PMF1 ERCC2	3111	16	13528	2.17422	1	0.716449	64.8249
GOTERM_BP_FAT	GO:0032297~negative regulation of DNA replication initiation	5	0.113662	0.0534313	CDC6 CDC45 TIPIN RAD17 CDT1	3111	7	13528	3.10603	1	0.714909	64.8348
GOTERM_BP_FAT	GO:0000076~DNA replication checkpoint	5	0.113662	0.0534313	CDC6 CDC45 TIPIN RAD17 CDT1	3111	7	13528	3.10603	1	0.714909	64.8348
GOTERM_BP_FAT	GO:0018202~peptidyl-histidine modification	5	0.113662	0.0534313	PDK1 PDK2 BCKDK PDK3 PDK4	3111	7	13528	3.10603	1	0.714909	64.8348
GOTERM_BP_FAT	GO:0051338~regulation of transferase activity	100	2.27324	0.0541378	EFNA1 ADCY6 TNFSF15 LPAR3 LPAR1 MBIP TGFB2 MAP3K7 PRKACG ZGPAT PRKAR2B PRKAR2A MAP3K5 MDFIC CDKN2C CDKN2D PDGFC INSR ADAM9 MAPKSP1 C5AR1 KIAA1804 PKIG RBL1 PPP1CB IRS1 THY1 PTPLAD1 MAP4K1 CHEK1 ROBLD3 CCNG1 IRAK3 TRAF7 DNAJA3 MDFI TAOK2 SPHK2 TGFBR1 SPHK1 DUSP22 MALT1 VAV2 TSC1 PRKAR1B ZEB2 PDCD4 SPRY4 AKT1 CCNE2 CDC42 CERKL FXN TGFA SHC1 FGF2 PILRB SERTAD1 PRKCA CDC6 IRAK1 CCDC88A HERC5 PKN1 CDK…	3111	372	13528	1.16894	1	0.718107	65.331
GOTERM_BP_FAT	GO:0033151~V(D)J recombination	6	0.136395	0.0567501	XRCC4 BCL11B LIG3 PRKDC LIG4 FOXP1	3111	10	13528	2.60906	1	0.7337	67.1086
GOTERM_BP_FAT	GO:0009185~ribonucleoside diphosphate metabolic process	6	0.136395	0.0567501	ATP5D ATP5E ATP5EP2 NUDT9 ENTPD4 ENTPD1 ENTPD2	3111	10	13528	2.60906	1	0.7337	67.1086
GOTERM_BP_FAT	GO:0034341~response to interferon-gamma	6	0.136395	0.0567501	KYNU CYP27B1 SP100 CXCL16 DNAJA3 GCH1	3111	10	13528	2.60906	1	0.7337	67.1086
GOTERM_BP_FAT	GO:0045022~early endosome to late endosome transport	6	0.136395	0.0567501	ANKRD27 HOOK2 AKTIP EEA1 FLNA HOOK3	3111	10	13528	2.60906	1	0.7337	67.1086
GOTERM_BP_FAT	GO:0070227~lymphocyte apoptosis	6	0.136395	0.0567501	TRAF3IP2 SIVA1 AKT1 FAS MYC DNAJA3	3111	10	13528	2.60906	1	0.7337	67.1086
GOTERM_BP_FAT	GO:0006892~post-Golgi vesicle-mediated transport	20	0.454649	0.0570978	OSBPL5 STX4 CLTA AP1M2 SCAMP2 STX7 AP1G1 MUTED VTI1B DTNBP1 RAB3IP AP1S2 ARRB1 VAMP8 TXNDC5 BLOC1S1 SORT1 DNAJC6 VPS13A LOC653653 STEAP2 HSPA8	3111	58	13528	1.49946	1	0.734326	67.3386
GOTERM_BP_FAT	GO:0032526~response to retinoic acid	13	0.295522	0.0575446	BMP4 RBP4 MICB BMP2 SP100 PDGFA RXRA CDKN2D OVCA2 PTCH1 IGFBP2 KLF4 MEST	3111	33	13528	1.71302	1	0.73557	67.632
GOTERM_BP_FAT	GO:0008285~negative regulation of cell proliferation	97	2.20505	0.0580941	NOG PTGS2 FGFRL1 TNFSF15 TGFB2 BDNF CDKN2C CDKN2D ITCH IL1A PTPRM CGRRF1 RXRA NKX2-8 PTPRU TRIM35 MNT ATPIF1 PMP22 RBP4 CAV2 IFI30 CHEK1 OVOL2 NKX3-1 AXIN2 DNAJA3 RUNX3 BMP4 B4GALT1 COL18A1 BMP2 GNRH1 KLF10 KLF11 NDFIP1 CD276 SMAD2 GAS8 RERG NOTCH2 TSC1 ETS1 FABP3 MYO16 GLMN ENG KLF4 E2F7 IL28RA GJA1 CXADR CGREF1 DLG3 CDK10 FGF2 FOSL1 PRKCA CDC6 CTBP2 CDK6 GAL DHRS2 CTH PPM1D EREG IL20RB BTG4 BTG…	3111	361	13528	1.16842	1	0.737439	67.9893
GOTERM_BP_FAT	GO:0043549~regulation of kinase activity	96	2.18231	0.058288	EFNA1 ADCY6 TNFSF15 LPAR3 ZEB2 LPAR1 MBIP PDCD4 SPRY4 TGFB2 PRKACG CCNE2 AKT1 MAP3K7 CDC42 PRKAR2B ZGPAT MAP3K5 PRKAR2A CERKL CDKN2C MDFIC CDKN2D TGFA SHC1 PDGFC INSR FGF2 PILRB SERTAD1 ADAM9 PRKCA CDC6 IRAK1 CCDC88A MAPKSP1 C5AR1 KIAA1804 RBL1 PKIG HERC5 PKN1 CDK7 PPP1CB GRM1 IRS1 THY1 TNFRSF10A TNFRSF10B EREG RIPK1 ADAM17 PTPLAD1 CSF1 MAP4K1 TRIB3 CHEK1 ROBLD3 CCNG1 TRIB1 DGKA IRAK3 ERCC6 PRKAA…	3111	357	13528	1.16933	1	0.73708	68.1144
GOTERM_BP_FAT	GO:0030334~regulation of cell migration	49	1.11389	0.0582887	RTN4 JUB PDGFA IL6ST TACR1 BCAR1 F2RL1 TGFB2 AKT1 S1PR1 ROBO4 ARHGAP8 FGF2 INSR ADAM9 ICAM1 PTPRM PTPRU NEXN IRS1 THY1 F3 VEGFA PRR5-ARHGAP8 ADAM17 CSF1 CBLL1 TPM1 TRIB1 BCL2 SCARB1 THBS1 APC COL18A1 CREB3 SMAD7 SPHK1 MYO1F HDAC5 CDH13 LAMA1 CORO1A LAMA5 CXCL16 PTP4A1 AMOT HDAC7 HDAC6 F2R IGFBP5	3111	169	13528	1.26079	1	0.735526	68.1149
GOTERM_BP_FAT	GO:0070727~cellular macromolecule localization	110	2.50057	0.0585709	SRP14 XPO6 AP1G1 ATP6AP1 MIPEP SRP19 KLHL2 TGFB2 SSR1 CTNNB1 LOC653653 KIF13B FUT10 VTI1B SIX2 VPS41 AP4M1 PTPRU BICD1 BCAP31 COPG2 SDCBP PACS1 COPZ2 SNX9 ARFGAP3 STX7 MTX3 AKAP12 CTSA RIMS2 TNKS STX11 SEC23IP TRAM1 SRGN RANBP17 TAOK2 LIN7B TOMM40 TRNT1 PTTG1IP PCNA SEC13 SYTL2 NUTF2 LGTN SYTL3 XPO7 HDAC6 CLTA PDIA3 RASSF9 PEX5 TERF2IP PEX3 SYNGR1 RAB3IP PEX7 AKT1 CDC42 CCHCR1 IMMP2L AP1S2 PEX1 F…	3111	414	13528	1.15538	1	0.735724	68.2963
GOTERM_BP_FAT	GO:0040008~regulation of growth	92	2.09138	0.0590281	RTN4 MORF4L1 NOG ENOX2 CCDC85B ZMAT3 BCAR1 FGFRL1 PEX5 TP63 DMAP1 CXADR TTL TGFB2 NRCAM AKT1 AGPAT6 DAB2 FXN CD44 CDKN2C HTRA1 CDKN2D CREG1 SHC1 ITCH GNG4 INSR FGF2 DNAJC2 SERTAD1 CGRRF1 NDNL2 NOL8 NDUFA13 ADIPOR1 SOCS4 HMGA2 C20ORF20 VEGFB PRKCQ CTH EP300 PRDM4 SEMA4F LRP12 UBC ADAM17 FOXC1 RUVBL1 DCUN1D3 NGF TMX1 RBP4 EXTL3 ING2 IGFBPL1 TNFRSF12A CSF1 FOXM1 TAF9B NEDD9 CDH4 CHD7 CYP27B1 NDRG3 B…	3111	341	13528	1.17319	1	0.736997	68.588
GOTERM_BP_FAT	GO:0006302~double-strand break repair	21	0.477381	0.0600799	XRCC4 NBN RAD51AP1 FAM175A MRE11A PAPD7 PRKDC BRIP1 LIG4 OBFC2A BRCA1 SOD2 RAD51 SETX OBFC2B DCLRE1C EYA1 BRE FEN1 ERCC1 CIB1	3111	62	13528	1.47286	1	0.741847	69.2496
GOTERM_BP_FAT	GO:0051129~negative regulation of cellular component organization	42	0.954762	0.0603001	RTN4 APOC1 TTK TERF2IP CAPZB POT1 MBP NR1H2 CDC42 IRAK3 EIF4EBP1 SBDS SET S1PR1 PACSIN3 PACSIN2 THBS1 TMSL3 TINF2 ERCC1 APC LRSAM1 SMAD7 MAP1B ESPL1 EPB49 MMP14 BRCA1 ATM THY1 CORO1A PSMG2 YWHAH SEMA4F ULK1 MAP2 SCIN SPTBN2 MAPRE1 MAD2L2 HDAC6 SPTAN1	3111	142	13528	1.28616	1	0.741643	69.3864
GOTERM_BP_FAT	GO:0050715~positive regulation of cytokine secretion	10	0.227324	0.0612425	NOD2 PANX1 SAA1 PYCARD TNFSF15 GLMN CASP1 NLRP3 NLRP2 IL1A	3111	23	13528	1.89063	1	0.745713	69.9655
GOTERM_BP_FAT	GO:0001568~blood vessel development	68	1.54581	0.0615085	NRP2 RTN4 PGF PDGFA IL18 ANPEP TNFSF12 CTNNB1 TGFB2 MAP3K7 AKT1 ARHGAP22 S1PR1 CUL7 CD44 ROBO1 CASP8 ROBO4 SEMA3C TGFA ERAP1 QKI MKL2 FGF2 MMP14 JUNB THY1 EREG VEGFA ZFPM2 FOXC1 ATPIF1 TNFSF12-TNFSF13 COL1A1 TNFAIP2 SMARCA4 TNFRSF12A TIPARP CDH2 SRF TCF7L2 CDH5 SEMA5A HOXA3 CHD7 AGGF1 ZC3H12A THBS1 VEZF1 NKX2-5 RASA1 COL18A1 BMP4 B4GALT1 SPHK2 SMAD7 MYO1E TGFBR1 ITGA4 UBP1 COL5A1 CDH13 GPI EPGN L…	3111	245	13528	1.20691	1	0.745767	70.127
GOTERM_BP_FAT	GO:0030509~BMP signaling pathway	16	0.363719	0.0621903	BMP4 TWSG1 BMP2 NOG SMAD7 USP9Y FST FSTL1 RGMB CHRDL1 ZFYVE16 SMURF2 UBE2D1 BMPR1B ENG BMP6	3111	44	13528	1.58125	1	0.748229	70.5374
GOTERM_BP_FAT	GO:0034613~cellular protein localization	109	2.47784	0.0622242	SRP14 XPO6 AP1G1 ATP6AP1 MIPEP SRP19 KLHL2 SSR1 TGFB2 CTNNB1 LOC653653 KIF13B FUT10 VTI1B SIX2 VPS41 AP4M1 PTPRU BCAP31 COPG2 SDCBP PACS1 COPZ2 SNX9 ARFGAP3 STX7 MTX3 AKAP12 CTSA RIMS2 TNKS STX11 SEC23IP TRAM1 SRGN RANBP17 TAOK2 LIN7B TOMM40 TRNT1 PTTG1IP PCNA SEC13 SYTL2 NUTF2 LGTN SYTL3 XPO7 HDAC6 CLTA PDIA3 RASSF9 PEX5 TERF2IP PEX3 SYNGR1 RAB3IP PEX7 AKT1 CDC42 CCHCR1 IMMP2L AP1S2 PEX1 FXC1 ZF…	3111	411	13528	1.15324	1	0.746937	70.5577
GOTERM_BP_FAT	GO:0019220~regulation of phosphate metabolic process	127	2.88702	0.0625673	IL6ST PDGFA EFNA1 ADCY6 TNFSF15 TTK LPAR3 LPAR1 MBIP TGFB2 IL31RA IL11 PRKACG MAP3K7 PRKAR2B ZGPAT MAP3K5 PRKAR2A CDKN2C MDFIC CDKN2D PDGFC INSR ADAM9 MAPKSP1 C5AR1 KIAA1804 RBL1 PKIG IRS1 PPP1CB THY1 RAD17 PTPLAD1 MAP4K1 CHEK1 ITGB2 ROBLD3 CCNG1 LIF IRAK3 TRAF7 DNAJA3 AXIN1 BMP4 MDFI BMP2 TAOK2 SPHK2 SMAD7 TGFBR1 SPHK1 DUSP22 MALT1 VAV2 TSC1 PRKAR1B GLMN ENG ZEB2 PDCD4 SPRY4 CCNE2 AKT1 CDC42 NOD…	3111	485	13528	1.13866	1	0.747429	70.762
GOTERM_BP_FAT	GO:0051174~regulation of phosphorus metabolic process	127	2.88702	0.0625673	IL6ST PDGFA EFNA1 ADCY6 TNFSF15 TTK LPAR3 LPAR1 MBIP TGFB2 IL31RA IL11 PRKACG MAP3K7 PRKAR2B ZGPAT MAP3K5 PRKAR2A CDKN2C MDFIC CDKN2D PDGFC INSR ADAM9 MAPKSP1 C5AR1 KIAA1804 RBL1 PKIG IRS1 PPP1CB THY1 RAD17 PTPLAD1 MAP4K1 CHEK1 ITGB2 ROBLD3 CCNG1 LIF IRAK3 TRAF7 DNAJA3 AXIN1 BMP4 MDFI BMP2 TAOK2 SPHK2 SMAD7 TGFBR1 SPHK1 DUSP22 MALT1 VAV2 TSC1 PRKAR1B GLMN ENG ZEB2 PDCD4 SPRY4 CCNE2 AKT1 CDC42 NOD…	3111	485	13528	1.13866	1	0.747429	70.762
GOTERM_BP_FAT	GO:0006643~membrane lipid metabolic process	26	0.591043	0.063107	ARV1 SGMS2 GBGT1 SGPP1 HEXB SGMS1 ASAH1 ST6GALNAC6 ST6GALNAC4 SMPDL3A COL4A3BP GALC CERK SPTLC1 SPHK2 ALDH5A1 SPTLC3 UGCG SPHK1 GBA2 TEX2 LASS4 ST8SIA5 SMPD1 NEU3 CLN8	3111	81	13528	1.3958	1	0.749035	71.0807
GOTERM_BP_FAT	GO:0051321~meiotic cell cycle	31	0.704706	0.0632737	NBN MRE11A ZFP42 CHEK1 PSMC3IP FBXO5 MNS1 RAD51L3 CCNA1 FANCA STAG2 EXO1 SGOL2 MSH5 LIG3 SYCE2 MND1 UBR2 ESPL1 ATM CDC25B RAD51 KLHDC3 SUV39H2 RAD1 TEX15 EREG CKS2 ZNF318 SMC1A DMC1	3111	100	13528	1.34802	1	0.748514	71.1785
GOTERM_BP_FAT	GO:0034614~cellular response to reactive oxygen species	12	0.272789	0.0638427	PXDN PRDX6 GPX4 GPX3 DUOX2 DUOX1 MPO PRDX5 TPM1 SOD2 HDAC6 FANCC	3111	30	13528	1.73938	1	0.750263	71.5099
GOTERM_BP_FAT	GO:0022604~regulation of cell morphogenesis	39	0.886565	0.0643925	RTN4 ALDOA SHROOM3 EFNA1 TNFRSF12A ITGB2 CDH2 CDH4 TTL TGFB2 MBP NRCAM ANXA7 CDC42EP2 EZR ROBO1 PALM2 FGD6 RASA1 CDC42EP5 FN1 PALM2-AKAP2 TAOK2 SMAD7 PLXNB2 MAP1B SMAD2 THY1 AMIGO1 CORO1A YWHAH SEMA4F ULK1 CDC42SE2 VEGFA CYFIP1 CFDP1 AKAP2 WNT7A NGF MYH10	3111	131	13528	1.29457	1	0.751881	71.8267
GOTERM_BP_FAT	GO:0006368~RNA elongation from RNA polymerase II promoter	17	0.386451	0.0665919	TAF4 POLR2E CCNH ELL TAF4B CDK7 GTF2H2 ELL2 MNAT1 ADRM1 GTF2E1 GTF2H2D GTF2E2 GTF2H2C GTF2A2 TCEB2 TAF9 SUPT5H ERCC2	3111	48	13528	1.54007	1	0.762389	73.0608
GOTERM_BP_FAT	GO:0032956~regulation of actin cytoskeleton organization	28	0.636508	0.0666111	PDGFA TACR1 CAPZB TPM1 DSTN CDC42EP2 SORBS3 S1PR1 ACTR3C TMSL3 RASA1 CDC42EP5 CCDC88A MYO1F RICTOR EPB49 NEBL PRKCQ ARPC1B CORO1A TSC1 NEB ARPC5L SCIN CFL1 SPTBN2 AMOT SPTAN1	3111	89	13528	1.36805	1	0.76107	73.0714
GOTERM_BP_FAT	GO:0009411~response to UV	20	0.454649	0.0667084	UBE2A FECH POLH USP1 WRN GTF2H2 AKT1 GTF2H2D ERCC5 ERCC6 GTF2H2C MC1R CASP9 CDKN2D BCL2 IL12A DDB2 MAPK8 DCUN1D3 FEN1 ERCC1 ERCC2	3111	59	13528	1.47405	1	0.760169	73.1247
GOTERM_BP_FAT	GO:0051100~negative regulation of binding	20	0.454649	0.0667084	MDFI SIVA1 IRAK1 NOG SP100 SMAD7 NLRP3 PRKCD DDIT3 FLNA SIGIRR TRIB1 LRPAP1 IRAK3 NOD2 ZNF462 TNKS ID3 COMMD7 DNAJA3	3111	59	13528	1.47405	1	0.760169	73.1247
GOTERM_BP_FAT	GO:0006730~one-carbon metabolic process	34	0.772903	0.0667865	ALDH1L1 CA13 CA5A CA5B CTCF DMAP1 INE2 N6AMT2 PRMT3 PRMT6 GATAD2A PCMT1 TGS1 FTSJ1 HEMK1 SHMT2 EHMT1 MAT2A ZFP57 METTL4 SUV39H1 SUV39H2 SUV420H2 DHFR TRMT11 CA9 GSPT1 WHSC1L1 PRDM5 MTR BHMT MAT2B AHCYL2 FPGS CARM1	3111	112	13528	1.32006	1	0.759172	73.1675
GOTERM_BP_FAT	GO:0031570~DNA integrity checkpoint	18	0.409184	0.0705598	CDC6 NBN FAM175A TIPIN BRIP1 CHEK1 ATR FOXN3 BRCA1 ATM CDT1 RAD1 CDC45 BRE FBXO31 RBM38 CCNA2 RAD17	3111	52	13528	1.50523	1	0.77708	75.1588
GOTERM_BP_FAT	GO:0042060~wound healing	54	1.22755	0.070574	JUB NOG FOXA2 PDGFA F2RL1 IL11 TGFB2 HMCN1 DYSF GP6 CD44 SAA1 SOX15 SERPINA1 FGF2 AP3B1 GATM FUT10 F8 GRHL3 CD40 PRKCQ THBD GNAQ EREG F3 TFPI SERPINB2 ADAM17 PROS1 ADAMTS13 PABPC4 LMAN1 SRF DTNBP1 TPM1 PROCR P2RY1 SCARB1 ENTPD1 ENTPD2 FN1 B4GALT1 KLF6 EFEMP2 ANXA5 COL5A1 CCNB1 NOTCH2 FBLN5 CD59 ENG MYH10 F2R	3111	191	13528	1.2294	1	0.77578	75.1661
GOTERM_BP_FAT	GO:0033077~T cell differentiation in the thymus	11	0.250057	0.0708676	XRCC4 CARD11 DOCK2 BCL2 ADAM17 PRKDC LIG4 FAS DNAJA3 CTNNB1 APC	3111	27	13528	1.77159	1	0.775859	75.3149
GOTERM_BP_FAT	GO:0045732~positive regulation of protein catabolic process	11	0.250057	0.0708676	AKT1 PACSIN3 SMAD7 MAPK15 TRIM32 NDFIP1 GJA1 ITCH STUB1 ADAM9 APC	3111	27	13528	1.77159	1	0.775859	75.3149
GOTERM_BP_FAT	GO:0006284~base-excision repair	11	0.250057	0.0708676	HMGB2 ERCC6 POLG PRMT6 NEIL2 PCNA POLB WRN RAD51L3 APEX1 PARP2	3111	27	13528	1.77159	1	0.775859	75.3149
GOTERM_BP_FAT	GO:0001944~vasculature development	69	1.56854	0.0708772	NRP2 RTN4 PGF PDGFA IL18 ANPEP TNFSF12 CTNNB1 TGFB2 MAP3K7 AKT1 ARHGAP22 S1PR1 CUL7 CD44 ROBO1 CASP8 ROBO4 SEMA3C TGFA ERAP1 QKI MKL2 FGF2 MMP14 JUNB THY1 EREG VEGFA ZFPM2 FOXC1 ATPIF1 TNFSF12-TNFSF13 COL1A1 TNFAIP2 SMARCA4 ZFAND5 TNFRSF12A TIPARP CDH2 SRF TCF7L2 CDH5 SEMA5A HOXA3 CHD7 AGGF1 ZC3H12A THBS1 VEZF1 NKX2-5 RASA1 COL18A1 BMP4 B4GALT1 SPHK2 SMAD7 MYO1E TGFBR1 ITGA4 UBP1 COL5A1 CDH13 GPI…	3111	251	13528	1.19539	1	0.774545	75.3198
GOTERM_BP_FAT	GO:0060562~epithelial tube morphogenesis	22	0.500114	0.0723892	BMP4 BMP2 SHROOM3 PGF LMO4 ZEB2 FZD3 ZIC2 GZF1 MAP3K7 EYA1 CD44 TSC1 OVOL2 LAMA5 BCL2 CFL1 IFT172 CASP8 PTCH1 IFT52 HECTD1	3111	67	13528	1.42785	1	0.780521	76.0731
GOTERM_BP_FAT	GO:0070555~response to interleukin-1	8	0.18186	0.0733367	PRKCA IRAK1 IRAK3 IL1R1 MYD88 RIPK2 TAF9 SRC	3111	17	13528	2.04633	1	0.783669	76.534
GOTERM_BP_FAT	GO:0046131~pyrimidine ribonucleoside metabolic process	8	0.18186	0.0733367	NME4 NME5 UMPS RP2 UPP1 DHODH UPP2 ENTPD4	3111	17	13528	2.04633	1	0.783669	76.534
GOTERM_BP_FAT	GO:0000059~protein import into nucleus docking	8	0.18186	0.0733367	RANBP17 XPO6 NUP205 IPO5 IPO11 TNPO2 XPO7 TNPO1	3111	17	13528	2.04633	1	0.783669	76.534
GOTERM_BP_FAT	GO:0070647~protein modification by small protein conjugation or removal	46	1.04569	0.0746213	SUPT3H ATG10 TMEM189-UBE2V1 USP9Y RNF217 NEDD8 CBLL1 STUB1 OS9 RBX1 AKT1 SUMO3 G2E3 TRAF7 ITCH UBE2D1 USP16 FBXO9 MYSM1 RNF14 VCPIP1 HECTD1 RNF144B LRSAM1 UBE2A USP1 RING1 UBOX5 TMEM189 TRIM23 TSPAN17 BRCA1 SENP1 GSPT1 ATXN7 TRIM32 UBC DDB2 USP46 USP20 AMFR SIAH2 PAF1 ZNF587 FBXO10 HDAC6 FBXO11	3111	160	13528	1.25018	1	0.788302	77.1454
GOTERM_BP_FAT	GO:0045859~regulation of protein kinase activity	92	2.09138	0.0750973	EFNA1 ADCY6 TNFSF15 LPAR3 ZEB2 LPAR1 MBIP PDCD4 SPRY4 TGFB2 PRKACG CCNE2 AKT1 MAP3K7 PRKAR2B ZGPAT MAP3K5 PRKAR2A CERKL CDKN2C MDFIC CDKN2D TGFA SHC1 PDGFC INSR FGF2 PILRB SERTAD1 ADAM9 PRKCA CDC6 IRAK1 CCDC88A MAPKSP1 C5AR1 KIAA1804 PKIG HERC5 PKN1 CDK7 PPP1CB GRM1 THY1 TNFRSF10A TNFRSF10B EREG RIPK1 ADAM17 PTPLAD1 CSF1 MAP4K1 TRIB3 CHEK1 ROBLD3 CCNG1 TRIB1 DGKA IRAK3 ERCC6 PRKAA1 TRAF7 CERK THB…	3111	345	13528	1.15958	1	0.789163	77.3681
GOTERM_BP_FAT	GO:0044265~cellular macromolecule catabolic process	184	4.18277	0.0758357	NCBP1 TMEM189-UBE2V1 IDE RNF217 RNF216 CDC16 DNASE1L2 CD2AP USP50 ISG20 G2E3 GTF2H2D GTF2H2C CUL7 LOC220594 ISG15 CUL9 WIBG RABGEF1 ERAP1 RBCK1 RNF149 ITCH ADAM9 PAN2 DFFA DFFB USP1 ANAPC4 SKP2 SOCS4 UBR2 MAP1LC3B2 DCUN1D2 FBXO16 UBR7 BACE2 UBR5 FBXO18 TRIM32 BACE1 FBXL4 FBXL7 ANAPC7 AMFR TNFAIP3 FBXO10 XRN2 FBXL2 FBXO11 ASB6 WDR5B PABPC4 PNPT1 ANAPC10 NEDD8 UBA5 ASB13 PSMA7 UBAC1 ASB16 LIN28B PS…	3111	725	13528	1.1036	1	0.791195	77.7096
GOTERM_BP_FAT	GO:0035295~tube development	61	1.38668	0.0766374	NOG FOXA2 PGF PDGFA LMO4 WNT3A TP63 ZEB2 ASAH1 GLI1 CTNNB1 ZIC2 MAP3K7 BDNF CD44 GATA6 CASP8 MKKS HHIP FGF2 NKX2-8 MMP14 GZF1 EYA1 EP300 CFL1 VEGFA ZFPM2 FOXC1 ADAMTS2 CAV2 RBP4 SHROOM3 BBS7 SRF SEMA5A OVOL2 CRISPLD2 BCL2 NKX3-1 NKX2-5 SIM2 HECTD1 BMP4 B4GALT1 BMP2 TGFBR1 TMBIM6 FOXA1 SMAD2 FZD3 TAB1 FOXP1 FOXP2 TSC1 LAMA5 IFT172 PTCH1 IFT52 ENG NFIB	3111	220	13528	1.2057	1	0.793475	78.0747
GOTERM_BP_FAT	GO:0051276~chromosome organization	126	2.86429	0.0768179	MORF4L1 HMGN2 RBM4 CBX2 SMARCD2 BRPF3 SMARCD1 H2AFZ SUPT5H MYST3 H1F0 SATB2 DFFB SGOL2 RBL1 HMG20B ESPL1 LIG4 SUV420H2 DCLRE1C EP300 PRDM5 PELO PAF1 SMARCA1 SUDS3 DSCC1 SMARCA4 SUPT6H HMGB2 SETD1B MRE11A NIPBL TAF9 ASF1B AEBP2 SHPRH EHMT1 SUV39H1 WHSC1 WRN SUV39H2 HDAC5 TNKS1BP1 PHF1 SMARCC1 HIST1H3C RRS1 H3F3B H3F3C CHAF1A SMC1A CHAF1B HDAC7 HDAC6 NBN KDM6A FAM175A UTY NAP1L3 CTCF TERF2IP DMAP1 …	3111	485	13528	1.1297	1	0.792987	78.1562
GOTERM_BP_FAT	GO:0006665~sphingolipid metabolic process	24	0.545579	0.0770953	ARV1 SPTLC1 SGMS2 SPHK2 SPTLC3 ALDH5A1 SGPP1 SPHK1 UGCG HEXB SGMS1 ASAH1 ST6GALNAC6 GBA2 TEX2 LASS4 SMPDL3A COL4A3BP ST8SIA5 SMPD1 GALC CERK NEU3 CLN8	3111	75	13528	1.3915	1	0.79293	78.2808
GOTERM_BP_FAT	GO:0048477~oogenesis	14	0.318254	0.0772494	DIAPH2 HEXB PAQR8 FOXO3 SOHLH2 CDC25B CCNB1 EREG BCL2 FBXO5 DMC1 BMPR1B ERCC1 AXIN1	3111	38	13528	1.60206	1	0.792331	78.3497
GOTERM_BP_FAT	GO:0045785~positive regulation of cell adhesion	20	0.454649	0.0773644	SMAD7 CSF1 CDK6 L1CAM EDIL3 ECM2 TPM1 SRC RELL2 TGFB2 CD47 CDH13 TSC1 SAA1 FBLN2 IL12A THBS1 COL8A1 APC ADAM9	3111	60	13528	1.44948	1	0.791564	78.401
GOTERM_BP_FAT	GO:0043281~regulation of caspase activity	25	0.568311	0.0791363	SIVA1 MGMT TNFSF15 CDH1 PMAIP1 NOD1 CASP9 CDKN2D PYCARD MYC DNAJA3 COL4A3 CYCS STAT1 NLRP3 NLRP2 NLRP1 TNFRSF10A TNFRSF10B GSPT1 F3 LCK HSPD1 IFI6 F2R	3111	79	13528	1.37609	1	0.797969	79.1769
GOTERM_BP_FAT	GO:0001522~pseudouridine synthesis	7	0.159127	0.0794696	PUS7L RPUSD4 PUS3 PUS1 RPUSD1 TRUB2 PUS7	3111	14	13528	2.17422	1	0.798135	79.3199
GOTERM_BP_FAT	GO:0046716~muscle maintenance	7	0.159127	0.0794696	ALDOA GYLTL1B DMD GAA PFKM SRF APC	3111	14	13528	2.17422	1	0.798135	79.3199
GOTERM_BP_FAT	GO:0050716~positive regulation of interleukin-1 secretion	7	0.159127	0.0794696	NOD2 PANX1 SAA1 PYCARD CASP1 NLRP3 NLRP2	3111	14	13528	2.17422	1	0.798135	79.3199
GOTERM_BP_FAT	GO:0035265~organ growth	7	0.159127	0.0794696	LMX1B RXRB BCL2 RXRA SMAD2 FOXC1 TGFB2	3111	14	13528	2.17422	1	0.798135	79.3199
GOTERM_BP_FAT	GO:0030201~heparan sulfate proteoglycan metabolic process	7	0.159127	0.0794696	CSGALNACT1 HS3ST5 NDST1 SULF2 SULF1 LIPC GLCE	3111	14	13528	2.17422	1	0.798135	79.3199
GOTERM_BP_FAT	GO:0007167~enzyme linked receptor protein signaling pathway	91	2.06865	0.0799246	MTSS1 FGF5 NOG NDST1 IL6ST EFNA1 PDGFA LTBP3 BCAR1 ATP6AP1 FST FSTL1 IL31RA TGFB2 AKT1 MAP3K7 EIF4EBP1 GP6 ZFYVE16 FRS3 PDGFC SHC1 INSR FGF2 ROS1 PILRB ADAM9 IRAK1 LIFR PTPRU IRS1 FLNA CD3EAP CHRDL1 ARRB2 DOK4 EREG HIPK2 VEGFA ROR1 SORT1 ADAM17 FOXC1 TGFBRAP1 NGF FGFR2 FGFR1 ZFAND5 TWSG1 FUT8 USP9Y TIPARP FKBP1A ABI1 STUB1 EPHB4 SRC LIF RGMB PTN UBE2D1 GUCA1B TXNIP BMP4 BMP2 PTPRE SMAD7 KLF10 MYO…	3111	342	13528	1.15704	1	0.798812	79.5136
GOTERM_BP_FAT	GO:0010638~positive regulation of organelle organization	26	0.591043	0.0809934	CAV2 TACR1 TPM1 POT1 DSTN SORBS3 CDC42EP2 TGFA RANBP1 TNKS INSR TINF2 IL1A APC CDC42EP5 MAP1B NUSAP1 ESPL1 RICTOR PRKCQ PLK4 PLA2G4A EREG EPGN CFL1 AMOT	3111	83	13528	1.36216	1	0.802035	79.9618
GOTERM_BP_FAT	GO:0007568~aging	33	0.75017	0.0813205	ATP6AP1 TP63 ADRBK1 SRF ATP5G3 PDCD4 ERCC5 GPX4 BCL2 LOXL2 TERT ERCC1 DNAJA3 FKBPL ERCC2 PRKCA POLG FADS1 TGFBR1 RXRA WRN PRKCD DDIT3 SOD2 PRKCQ NRAS PLA2G4A DLD MNT CTSC IGFBP2 ENG CLN8	3111	110	13528	1.30453	1	0.802157	80.0971
GOTERM_BP_FAT	GO:0032844~regulation of homeostatic process	34	0.772903	0.0822638	TACR1 FKBP1A TERF2IP FOXO3 CDH2 GCLM POT1 ARNT CD44 C11ORF9 BCL2 PKD2 TNKS SLC22A5 MYC TINF2 ERCC1 TRPC1 LYN SMAD7 CDK6 PMF1 THY1 P2RX5 P2RX4 PLA2G4A ETS1 VEGFA LCK RYR1 ADAM17 CALM2 IFI6 F2R	3111	114	13528	1.2969	1	0.804789	80.4825
GOTERM_BP_FAT	GO:0003002~regionalization	55	1.25028	0.0825864	NOG FOXA2 WNT3A TP63 ZEB2 GLI1 CTNNB1 HOXC8 WNT3 DYNC2H1 RAB23 HHIP EGR2 RING1 LEF1 HES7 CTNNBIP1 EP300 HOXC13 HIPK2 FOXG1 MNX1 RIPPLY2 TBX18 PRKDC ZBTB16 HOXA1 HOXA3 OVOL2 HOXA4 NKX3-1 AXIN2 APC MLLT3 BMP4 MDFI LMX1B TGFBR1 SMAD2 ATM HOXB3 HOXB4 DLX1 HOXB2 TULP3 HOXB7 IFT172 HOXB6 HOXB9 PTCH1 IFT52 BMPR1B POFUT1 WNT7A LRP5	3111	197	13528	1.21403	1	0.804882	80.6126
GOTERM_BP_FAT	GO:0006367~transcription initiation from RNA polymerase II promoter	22	0.500114	0.0829049	E2F2 E2F3 TAF4 POLR2E CCNH TAF4B MED24 MED14 CDK7 GTF2H2 MED7 MNAT1 GTF2E1 GTF2H2D GTF2E2 GTF2H2C GTF2I MED17 IRF7 GTF2A2 NCOA6 MED27 TAF9 ERCC2	3111	68	13528	1.40685	1	0.804958	80.7404
GOTERM_BP_FAT	GO:0046474~glycerophospholipid biosynthetic process	22	0.500114	0.0829049	CPT1B PIGZ IMPA1 PGAP1 TAZ PIGU PIGT LPCAT2 PIGP PIGO AGPAT6 PLA2G4A PIGM PIGF LCAT FABP3 DPM1 DPM3 PCYT1A ETNK2 PTDSS1 ALG12	3111	68	13528	1.40685	1	0.804958	80.7404
GOTERM_BP_FAT	GO:0070231~T cell apoptosis	4	0.0909298	0.083418	SIVA1 AKT1 FAS DNAJA3	3111	5	13528	3.47875	1	0.805811	80.9444
GOTERM_BP_FAT	GO:0006924~activation-induced cell death of T cells	4	0.0909298	0.083418	SIVA1 AKT1 FAS DNAJA3	3111	5	13528	3.47875	1	0.805811	80.9444
GOTERM_BP_FAT	GO:0045741~positive regulation of epidermal growth factor receptor activity	4	0.0909298	0.083418	EREG EPGN ADAM17 TGFA	3111	5	13528	3.47875	1	0.805811	80.9444
GOTERM_BP_FAT	GO:0006930~substrate-bound cell migration cell extension	4	0.0909298	0.083418	SDCBP CD2AP MYH10 THBS4	3111	5	13528	3.47875	1	0.805811	80.9444
GOTERM_BP_FAT	GO:0043171~peptide catabolic process	4	0.0909298	0.083418	ECE1 TPP1 ADAMTS13 IDE	3111	5	13528	3.47875	1	0.805811	80.9444
GOTERM_BP_FAT	GO:0032964~collagen biosynthetic process	4	0.0909298	0.083418	TRAM2 COL1A1 SERPINH1 COL5A1	3111	5	13528	3.47875	1	0.805811	80.9444
GOTERM_BP_FAT	GO:0009191~ribonucleoside diphosphate catabolic process	4	0.0909298	0.083418	NUDT9 ENTPD4 ENTPD1 ENTPD2	3111	5	13528	3.47875	1	0.805811	80.9444
GOTERM_BP_FAT	GO:0035121~tail morphogenesis	4	0.0909298	0.083418	CHST11 TP63 RIPPLY2 HES7	3111	5	13528	3.47875	1	0.805811	80.9444
GOTERM_BP_FAT	GO:0007004~telomere maintenance via telomerase	6	0.136395	0.0848627	TNKS1BP1 MRE11A TERF2IP TERT POT1 PINX1	3111	11	13528	2.37188	1	0.810309	81.508
GOTERM_BP_FAT	GO:0043616~keratinocyte proliferation	6	0.136395	0.0848627	CDH13 EREG IRF6 FST TP63 PTCH1	3111	11	13528	2.37188	1	0.810309	81.508
GOTERM_BP_FAT	GO:0007015~actin filament organization	23	0.522846	0.0852783	ALDOA WASF3 DIAPH1 PREX1 BCAR1 WASF1 PRKCI ABI2 NEDD9 ARPC4 EPB49 FLNA DSTN CORO1A CDC42EP2 EZR BCL2 SCIN CFL1 BIN3 WIPF1 DBN1 LCP1	3111	72	13528	1.38909	1	0.810741	81.6672
GOTERM_BP_FAT	GO:0016568~chromatin modification	74	1.6822	0.0854774	MORF4L1 KDM6A UTY FAM175A RBM4 CTCF CBX2 DMAP1 SMARCD2 BRPF3 PRMT6 SMARCD1 SUPT5H USP16 MYST3 KDM5D SATB2 UBE2A RBL1 RING1 TTF1 HMG20B RBBP7 HLTF C20ORF20 SUV420H2 EYA4 EYA1 EP300 EYA2 PRDM5 PAF1 RUVBL1 SMARCA1 CARM1 SRCAP SUDS3 SMARCA4 SUPT6H SUPT3H DPF3 ING2 SETD1B NR3C1 ARID2 CHD1L CHD7 CHD1 TAF9 KDM3B ASF1B CHD4 MYSM1 AEBP2 CSRP2BP EHMT1 NASP SUV39H1 WHSC1 SIRT2 SUV39H2 HDAC5 RPS6KA5 PHF17 PH…	3111	274	13528	1.1744	1	0.810336	81.743
GOTERM_BP_FAT	GO:0048704~embryonic skeletal system morphogenesis	19	0.431916	0.085972	SATB2 NOG NDST1 TGFBR1 SIX2 HOXB3 HOXB4 EYA1 HOXB2 HOXA3 OSR2 TULP3 HOXA4 HOXB7 GFPT1 HOXB6 CHST11 GNAS WNT9A	3111	57	13528	1.44948	1	0.811068	81.93
GOTERM_BP_FAT	GO:0031023~microtubule organizing center organization	13	0.295522	0.0862887	HAUS4 CKAP5 CEP135 HAUS1 CETN3 CETN2 CETN1 PCM1 CENPJ BRCA1 CTNNB1 UXT NDE1	3111	35	13528	1.61514	1	0.811116	82.0488
GOTERM_BP_FAT	GO:0030030~cell projection organization	97	2.20505	0.0868359	MTSS1 JUB PDGFA WNT3A LPAR3 L1CAM LPAR1 CD2AP NRCAM BDNF CD44 UNC5B ROBO1 DYNC2H1 ROBO3 DSCAM PTPRM ROCK1 STMN3 RXRA NKX2-8 LIFR PCM1 FOXG1 SDCBP SLITRK5 NGF FGFR1 BBS7 ITGB4 ARPC4 CAPZB SEMA5A HOXA1 PVRL1 DMD B3GNT1 FGD6 RUNX3 KLF7 CELSR3 VAV2 CORO1A EPHA7 TSC1 LAMA5 ULK1 ULK2 MAP2 CYFIP1 MYH10 NRP2 MYO7A GJA1 MTSS1L RAB3IP AKT1 EFHD1 CDC42 MKKS TOP2B PRKCA STX3 CCDC88A EGR2 CHST3 NRXN1 BBS10 GP…	3111	368	13528	1.14619	1	0.812038	82.2523
GOTERM_BP_FAT	GO:0045792~negative regulation of cell size	30	0.681973	0.086881	RTN4 CCDC85B TP63 TGFB2 AKT1 DAB2 CYP27B1 NDRG3 CDKN2C CDKN2D BCL2 GNG4 DNAJC2 FGF2 ING1 SERTAD1 CGRRF1 ADIPOR1 NDUFA13 TP73 CAPRIN2 RERG PHF17 CTH TSC1 PRDM4 SEMA4F ULK1 DCUN1D3 APBB2	3111	99	13528	1.31771	1	0.811055	82.269
GOTERM_BP_FAT	GO:0001836~release of cytochrome c from mitochondria	9	0.204592	0.0874084	BID GGCT BCL2 BCL2L1 PMAIP1 MYC IFI6 TP73 SOD2	3111	21	13528	1.86362	1	0.811898	82.4629
GOTERM_BP_FAT	GO:0043039~tRNA aminoacylation	16	0.363719	0.0875967	FARS2 AARS DARS2 LARS2 KARS EARS2 TARS NARS2 RARS HARS2 FARSB HARS MARS2 CARS2 POLG2 MARS	3111	46	13528	1.5125	1	0.811461	82.5316
GOTERM_BP_FAT	GO:0043038~amino acid activation	16	0.363719	0.0875967	FARS2 AARS DARS2 LARS2 KARS EARS2 TARS NARS2 RARS HARS2 FARSB HARS MARS2 CARS2 POLG2 MARS	3111	46	13528	1.5125	1	0.811461	82.5316
GOTERM_BP_FAT	GO:0006418~tRNA aminoacylation for protein translation	16	0.363719	0.0875967	FARS2 AARS DARS2 LARS2 KARS EARS2 TARS NARS2 RARS HARS2 FARSB HARS MARS2 CARS2 POLG2 MARS	3111	46	13528	1.5125	1	0.811461	82.5316
GOTERM_BP_FAT	GO:0009179~purine ribonucleoside diphosphate metabolic process	5	0.113662	0.0878021	ATP5D ATP5E ATP5EP2 NUDT9 ENTPD1 ENTPD2	3111	8	13528	2.71778	1	0.811091	82.6063
GOTERM_BP_FAT	GO:0045843~negative regulation of striated muscle development	5	0.113662	0.0878021	BMP4 SOX15 LEF1 LUC7L SIRT2	3111	8	13528	2.71778	1	0.811091	82.6063
GOTERM_BP_FAT	GO:0009135~purine nucleoside diphosphate metabolic process	5	0.113662	0.0878021	ATP5D ATP5E ATP5EP2 NUDT9 ENTPD1 ENTPD2	3111	8	13528	2.71778	1	0.811091	82.6063
GOTERM_BP_FAT	GO:0048857~neural nucleus development	5	0.113662	0.0878021	HOXA1 HOXB2 ALDH1A3 BCL2 FOXP2	3111	8	13528	2.71778	1	0.811091	82.6063
GOTERM_BP_FAT	GO:0016311~dephosphorylation	44	1.00023	0.0878604	PDP1 STYXL1 SSH1 CDC14B SSH3 SSH2 PTPN23 PTPN21 DUSP11 THTPA DUSP14 BCL2 PPP2CB SYNJ2 MTMR8 MTMR9 PPAP2A MTMR7 SBF1P1 PTPN9 PTPRM PTPRE PTPN3 PTPRZ1 PTPRH PTPRA PTPN13 DUSP22 PTPRU CDKN3 PTPRO PPP1CB CDC25B MTMR12 DUSP5 EYA1 PPM1D EYA2 DUSP2 SBF1 PPM1K PTP4A1 PPM1M DUSP7 PPP2R2A	3111	154	13528	1.24241	1	0.81017	82.6275
GOTERM_BP_FAT	GO:0008156~negative regulation of DNA replication	11	0.250057	0.0883875	CDC6 CDC45 GMNN MAPK15 TIPIN TTF1 ATR TINF2 POT1 RAD17 CDT1	3111	28	13528	1.70832	1	0.811009	82.8175
GOTERM_BP_FAT	GO:0048002~antigen processing and presentation of peptide antigen	11	0.250057	0.0883875	HLA-H MICA TAP2 HLA-A IFI30 ERAP1 HLA-C ERAP2 HLA-B TAPBPL B2M HLA-F	3111	28	13528	1.70832	1	0.811009	82.8175
GOTERM_BP_FAT	GO:0005996~monosaccharide metabolic process	61	1.38668	0.0884124	IL6ST OGDHL HEXB OGDH PDHB SLC35A3 AKT1 MAN2B1 MYC B3GALTL ALDH5A1 LDHAL6A PHKG2 FUT10 CHST2 PFKP RBKS PFKM PMM2 PPP1CB MAN2A2 PGM1 GAA UGP2 MDH1 ALDOA RBP4 FUT8 PFKFB3 GNE FN3K PHKA1 HK2 HK1 EXTL2 PPP1R3B GYS1 FUT1 PRKAA1 RPIA PDK1 B4GALT1 PDK2 UAP1 PDK3 PDK4 GALT GYG1 PCK2 CPS1 CPT1A GAPDHS CSGALNACT1 GPI ATF4 ATF3 PYGL GFPT1 POFUT2 POFUT1 PC	3111	222	13528	1.19484	1	0.80997	82.8264
GOTERM_BP_FAT	GO:0051789~response to protein stimulus	32	0.727438	0.0890688	C6ORF26 DEK BCL2L1 NR3C1 SERPINH1 DERL3 HSPH1 DOM3Z BCL2 TOR1A CREB3L4 DNAJC4 FAS DDAH2 INSR HSPA8 EGR1 LYN MSH5 KLF10 AARS MAP1B DDIT3 ATF6 ERP44 DNAJB2 ID3 HSPD1 AMFR PPP1R15A DNAJB5 HDAC6	3111	107	13528	1.30047	1	0.811286	83.0603
GOTERM_BP_FAT	GO:0016049~cell growth	20	0.454649	0.0890936	FGFR2 FGFR1 ENOX2 FHL1 SLC3A2 SGMS1 CSRP2 CCNG1 TGFB2 NOTCH2 NUPR1 ERBB2IP ULK1 BCL2 WHSC1L1 CYFIP1 BIN3 ODF3B XRN2 DCLK1	3111	61	13528	1.42572	1	0.810254	83.0691
GOTERM_BP_FAT	GO:0042770~DNA damage response signal transduction	25	0.568311	0.0893563	NBN FAM175A TIPIN TP63 CHEK1 ERCC6 DYRK2 C16ORF5 CCNA2 SP100 BRIP1 ATR ATM FOXN3 TP73 BRCA1 RAD1 NUPR1 HIPK2 BRE FBXO31 RBM38 SMC1A ABL1 RAD17	3111	80	13528	1.35889	1	0.810108	83.1618
GOTERM_BP_FAT	GO:0006401~RNA catabolic process	21	0.477381	0.0918853	PAN2 ZFP36 NCBP1 EXOSC7 PNPT1 PABPC4 RNPS1 LIN28B AUH ISG20 UPF3A EIF4A3 ZFP36L2 PARN GSPT1 DCP1B WIBG RNASET2 POP1 FEN1 XRN2	3111	65	13528	1.40488	1	0.818157	84.0298
GOTERM_BP_FAT	GO:0006479~protein amino acid methylation	14	0.318254	0.0924576	EHMT1 SUV39H1 SUV39H2 PRMT3 SUV420H2 GSPT1 WHSC1L1 MTR PRMT6 PRDM5 BHMT PCMT1 CARM1 HEMK1	3111	39	13528	1.56098	1	0.819083	84.2203
GOTERM_BP_FAT	GO:0008213~protein amino acid alkylation	14	0.318254	0.0924576	EHMT1 SUV39H1 SUV39H2 PRMT3 SUV420H2 GSPT1 WHSC1L1 MTR PRMT6 PRDM5 BHMT PCMT1 CARM1 HEMK1	3111	39	13528	1.56098	1	0.819083	84.2203
GOTERM_BP_FAT	GO:0051781~positive regulation of cell division	14	0.318254	0.0924576	FGF5 PDGFA PGF MDK TGFB2 VEGFB EREG VEGFA PTN TGFA PDGFC FGF2 IL1A APC	3111	39	13528	1.56098	1	0.819083	84.2203
GOTERM_BP_FAT	GO:0035239~tube morphogenesis	37	0.8411	0.0929068	SHROOM3 BBS7 FOXA2 PGF LMO4 WNT3A TP63 ZEB2 SRF CTNNB1 ZIC2 SEMA5A MAP3K7 CD44 OVOL2 BCL2 CASP8 MKKS NKX3-1 NKX2-5 HECTD1 B4GALT1 BMP4 BMP2 FOXA1 FZD3 MMP14 GZF1 EYA1 TSC1 LAMA5 VEGFA IFT172 CFL1 PTCH1 IFT52 ENG	3111	127	13528	1.26687	1	0.81957	84.3683
GOTERM_BP_FAT	GO:0006364~rRNA processing	28	0.636508	0.0940975	LSM6 UTP6 UTP15 ERI1 BOP1 DCAF13 SBDS WDR55 FRG1 NPM3 FTSJ1 NSA2 PDCD11 EXOSC9 EXOSC7 EXOSC4 EXOSC2 MPHOSPH10 HEATR1 RRP9 RPS6 FBL DIS3 EIF4A3 C1ORF66 WDR3 NOP56 TFB1M	3111	92	13528	1.32344	1	0.822611	84.7542
GOTERM_BP_FAT	GO:0030308~negative regulation of cell growth	28	0.636508	0.0940975	RTN4 CCDC85B TP63 TGFB2 DAB2 CYP27B1 NDRG3 CDKN2C BCL2 CDKN2D GNG4 DNAJC2 FGF2 ING1 SERTAD1 CGRRF1 ADIPOR1 NDUFA13 TP73 CAPRIN2 RERG PHF17 CTH PRDM4 SEMA4F ULK1 DCUN1D3 APBB2	3111	92	13528	1.32344	1	0.822611	84.7542
GOTERM_BP_FAT	GO:0032970~regulation of actin filament-based process	28	0.636508	0.0940975	PDGFA TACR1 CAPZB TPM1 DSTN CDC42EP2 SORBS3 S1PR1 ACTR3C TMSL3 RASA1 CDC42EP5 CCDC88A MYO1F RICTOR EPB49 NEBL PRKCQ ARPC1B CORO1A TSC1 NEB ARPC5L SCIN CFL1 SPTBN2 AMOT SPTAN1	3111	92	13528	1.32344	1	0.822611	84.7542
GOTERM_BP_FAT	GO:0033674~positive regulation of kinase activity	63	1.43214	0.0942864	EFNA1 ADCY6 TNFSF15 LPAR3 ZEB2 LPAR1 TGFB2 PRKACG MAP3K7 AKT1 CDC42 PRKAR2B MAP3K5 PRKAR2A CERKL MDFIC TGFA SHC1 PDGFC FGF2 INSR PILRB ADAM9 IRAK1 C5AR1 MAPKSP1 CCDC88A KIAA1804 PKN1 IRS1 GRM1 PPP1CB TNFRSF10A TNFRSF10B EREG RIPK1 ADAM17 PTPLAD1 CSF1 MAP4K1 ROBLD3 DGKA ERCC6 PRKAA1 TRAF7 CERK PPAP2A THBS1 MDFI SPHK2 TAOK2 TGFBR1 SPHK1 STRADA DGKH MALT1 TAB1 VAV2 CDC25B EPGN PRKAR1B F2R VLDLR	3111	231	13528	1.18594	1	0.822187	84.8146
GOTERM_BP_FAT	GO:0008360~regulation of cell shape	18	0.409184	0.0956339	ALDOA SHROOM3 PALM2-AKAP2 TAOK2 ITGB2 ANXA7 CORO1A CDC42EP2 EZR CDC42SE2 VEGFA PALM2 CYFIP1 CFDP1 AKAP2 FGD6 RASA1 MYH10 CDC42EP5 FN1	3111	54	13528	1.44948	1	0.825687	85.2389
GOTERM_BP_FAT	GO:0006886~intracellular protein transport	98	2.22778	0.0961007	SRP14 XPO6 AP1G1 ATP6AP1 MIPEP SRP19 KLHL2 SSR1 TGFB2 LOC653653 KIF13B FUT10 SIX2 VTI1B VPS41 AP4M1 BCAP31 COPG2 SDCBP PACS1 COPZ2 SNX9 ARFGAP3 STX7 MTX3 AKAP12 CTSA RIMS2 STX11 SEC23IP TRAM1 RANBP17 TAOK2 LIN7B TOMM40 TRNT1 PTTG1IP PCNA SEC13 SYTL2 NUTF2 LGTN SYTL3 XPO7 HDAC6 CLTA PDIA3 PEX5 RASSF9 PEX3 SYNGR1 PEX7 AKT1 IMMP2L CCHCR1 AP1S2 PEX1 FXC1 ZFYVE16 RANBP2 VPS16 FGF2 AGAP3 AP3B1 STX4 STX…	3111	374	13528	1.13943	1	0.826191	85.3832
GOTERM_BP_FAT	GO:0009791~post-embryonic development	23	0.522846	0.0966189	BMP4 ALDH5A1 MYO7A MYO1E TGFBR1 TIPARP SMAD2 TP73 SOD2 FOXP2 GNAQ INVS BCL2 BCL11B CHST11 PYGO2 SEMA3C GNAS ETNK2 KLF4 ERCC1 DSCAM ERCC2	3111	73	13528	1.37006	1	0.826861	85.5419
GOTERM_BP_FAT	GO:0010469~regulation of receptor activity	8	0.18186	0.0970511	ZGPAT EREG EPGN ADAM17 TGFA SHC1 PRKCD HDAC6	3111	18	13528	1.93264	1	0.827242	85.673
GOTERM_BP_FAT	GO:0070301~cellular response to hydrogen peroxide	8	0.18186	0.0970511	PXDN PRDX6 GPX4 GPX3 DUOX2 DUOX1 MPO HDAC6	3111	18	13528	1.93264	1	0.827242	85.673
GOTERM_BP_FAT	GO:0001824~blastocyst development	15	0.340987	0.0978044	GINS1 NBN TGFBR1 TAF8 NASP CDH1 SRF JUNB RBBP8 G2E3 SBDS GRN NLE1 DAD1 SMARCA4	3111	43	13528	1.5169	1	0.828669	85.8988
GOTERM_BP_FAT	GO:0060541~respiratory system development	32	0.727438	0.0984747	CAV2 RBP4 FOXA2 PDGFA ANO1 ASAH1 CTNNB1 GLI1 CHD7 GATA6 CRISPLD2 ALDH1A3 HHIP FGF2 SIM2 BMP4 TGFBR1 TMBIM6 NKX2-8 FOXA1 SMAD2 MMP14 TAB1 FOXP1 FOXP2 TULP3 EP300 LAMA5 VEGFA ZFPM2 ADAMTS2 NFIB	3111	108	13528	1.28843	1	0.829809	86.0968
GOTERM_BP_FAT	GO:0032496~response to lipopolysaccharide	24	0.545579	0.0986194	IRAK1 CYP1A1 PTGS2 STAT1 CPS1 TRIB1 GCH1 IRAK3 NOD2 PLA2G4A MYD88 THBD CYP27B1 IL12A ADAM17 RIPK2 IRF3 SERPINA1 SCARB1 ABCC5 AKIRIN2 F2R NGF VLDLR	3111	77	13528	1.35536	1	0.829248	86.1392
GOTERM_BP_FAT	GO:0006213~pyrimidine nucleoside metabolic process	10	0.227324	0.0988686	NME4 NME5 UMPS RP2 UPP1 DCK DHODH UPP2 ENTPD4 DUT	3111	25	13528	1.73938	1	0.829026	86.212
GOTERM_BP_FAT	GO:0042733~embryonic digit morphogenesis	10	0.227324	0.0988686	NOG LMBR1 ECE1 TULP3 GNAQ CHST11 RAB23 IFT52 CTNNB1 LRP5 NOG	3111	25	13528	1.73938	1	0.829026	86.212
GOTERM_BP_FAT	GO:0042743~hydrogen peroxide metabolic process	10	0.227324	0.0988686	CYBA PXDN CYP1A1 PRDX6 GPX4 GPX3 DUOX2 DUOX1 MPO SOD2	3111	25	13528	1.73938	1	0.829026	86.212
GOTERM_BP_FAT	GO:0030518~steroid hormone receptor signaling pathway	19	0.431916	0.0989653	GRIP1 RBM4 MED24 MED14 CDK7 NR3C1 PPARGC1B BRCA1 CTNNB1 YWHAH NCOA3 NCOA4 MED17 UBR5 NCOA6 PPAP2A CARM1 PMEPA1 RNF14	3111	58	13528	1.42449	1	0.828314	86.2401
GOTERM_BP_FAT	GO:0016331~morphogenesis of embryonic epithelium	19	0.431916	0.0989653	SHROOM3 LMO4 ZEB2 FZD3 ZIC2 CTNNB1 MAP3K7 PGP TSC1 OVOL2 LAMA5 ALDH1A3 CFL1 IFT172 CASP8 PTCH1 IFT52 TBX18 HECTD1	3111	58	13528	1.42449	1	0.828314	86.2401
GOTERM_BP_FAT	GO:0006261~DNA-dependent DNA replication	19	0.431916	0.0989653	HMGB2 POLG TIPIN POLB WRN TOP1MT C10ORF2 MCM5 RAD51 PRIM1 CCNE2 CCDC111 CDC45 RFC4 POLE2 POLG2 DNAJA3 FEN1 TOP3B	3111	58	13528	1.42449	1	0.828314	86.2401
GOTERM_BP_FAT	GO:0048705~skeletal system morphogenesis	33	0.75017	0.0992965	ZFAND5 NOG NDST1 TIPARP PEX7 HOXC8 OSR2 HOXA3 HOXA4 ANKRD11 CHST11 MYC WWOX SATB2 BMP1 COL13A1 TGFBR1 SIX2 HOXB3 HOXB4 EYA1 HOXB2 TULP3 HOXB7 NAB2 GFPT1 HOXB6 NAB1 GNAS COL1A1 WNT9A BMPR1B WNT7A	3111	112	13528	1.28124	1	0.828359	86.3361
